# Supplementary material for: 1-(1-Carboxy­methyl-1,4-anhydro-2,3-O-isopropyl­idene-α-d-erythrofuranos­yl)thymine
Source: Acta Crystallogr Sect E Struct Rep Online. 2010 Jan 20;66(Pt 2):o404. doi: 10.1107/S1600536810001704 (PMC2979716; doi:10.1107/S1600536810001704)
Supplement: Supplementary file 1 [file e-66-0o404-sup1.cif]

##############################################################################
###                                                                        ###
###        Electronic paper (Acta Crystallographica Section E)             ###
###                                                                        ###
##############################################################################
#                                                                            #
# This CIF contains the data in a paper accepted for publication in Acta     #
# Crystallographica Section E. It conforms to the requirements of Notes      #
# for Authors for Section E, and has been peer reviewed under the auspices   #
# of the IUCr Commission on Journals.                                        #
#                                                                            #
# Full details of the Crystallographic Information File format               #
# are given in the paper "The Crystallographic Information File (CIF):       #
# a New Standard Archive File for Crystallography" by S. R. Hall, F. H.      #
# Allen and I. D. Brown [Acta Cryst. (1991), A47, 655-685].                  #
#                                                                            #
# The current version of the core CIF dictionary is obtainable from          #
# ftp://ftp.iucr.org/pub/cif_core.dic. The current version number is 2.4.    #
#                                                                            #
# Software is freely available for graphical display of the structure(s) in  #
# this CIF.  For information consult the CIF home page http://www.iucr.org/  #
# cif/home.html                                                              #
#                                                                            #
# This file may be used for bona fide research purposes within the           #
# scientific community so long as proper attribution is given to the journal # 
# article from which it was obtained.                                        #
#                                                                            #
##############################################################################
                                             
data_global
_audit_creation_method     CRYSTALS_ver_12.86
_journal_date_recd_electronic     2010-01-11
_journal_date_accepted     2010-01-13
_journal_name_full     'Acta Crystallographica, Section E'
_journal_year     2010
_journal_volume     66
_journal_issue      2
_journal_page_first     o404
_journal_page_last     o404
_journal_paper_category     QO
_journal_coeditor_code     LH2979
_publ_contact_author_name     'Sarah Jenkinson'
_publ_contact_author_address
;
 Department of Organic Chemistry,
 Chemistry Research Laboratory,
 University of Oxford,
 Mansfield Road,
 Oxford, OX1 3TA, UK.
;
_publ_contact_author_email     'sarah.jenkinson@chem.ox.ac.uk'
_publ_contact_author_fax     '+44 1865 000000'
_publ_contact_author_phone     '+44 1865 275655'
_publ_section_title
;\
1-(1-Carboxymethyl-1,4-anhydro-2,3-<i>O</i>-isopropylidene-\a-D-\
erythrofuranosyl)thymine
;
loop_
    _publ_author_name
    _publ_author_address
    'Lenagh-Snow, G. M. J.'
;
Department of Organic Chemistry, Chemistry Research Laboratory
University of Oxford, Mansfield Road, Oxford OX1 3TA, England
;
    'Jenkinson, S. F.'
;
Department of Organic Chemistry, Chemistry Research Laboratory
University of Oxford, Mansfield Road, Oxford OX1 3TA, England
;
    'Stewart, A. J.'
;
Idenix Pharmaceuticals, Inc., 60 Hampshire Street, Cambridge, MA 02139, USA
;
    'Fleet, G. W. J.'
;
Department of Organic Chemistry, Chemistry Research Laboratory
University of Oxford, Mansfield Road, Oxford OX1 3TA, England
;
    'Watkin, D. J.'
;
Department of Chemical Crystallography, Chemistry Research Laboratory,
University of Oxford, Mansfield Road, Oxford OX1 3TA, England
;
_chemical_name_systematic     ?
_chemical_melting_point     ?
data_I
_chemical_name_systematic
;
1-(1-Carboxymethyl-1,4-anhydro-2,3-<i>O</i>-isopropylidene-\a-D-
erythrofuranosyl)thymine
;
_chemical_formula_moiety     'C14 H18 N2 O7'
_chemical_formula_sum     'C14 H18 N2 O7'
_chemical_formula_iupac     'C14 H18 N2 O7'
_chemical_formula_weight     326.31
_symmetry_cell_setting     'Monoclinic'
_symmetry_space_group_name_H-M     'P 21'
_symmetry_space_group_name_Hall     'P 2yb'
loop_
    _symmetry_equiv_pos_as_xyz
    'x,y,z'
    '-x,y+1/2,-z'
_cell_length_a     7.8937(5)
_cell_length_b     13.3471(10)
_cell_length_c     14.9208(10)
_cell_angle_alpha     90
_cell_angle_beta     103.565(4)
_cell_angle_gamma     90
_cell_volume     1528.17(18)
_cell_formula_units_Z     4
_cell_measurement_reflns_used     2763
_cell_measurement_theta_min     5
_cell_measurement_theta_max     26
_cell_measurement_temperature     150
_exptl_crystal_description     'plate'
_exptl_crystal_colour     'colourless'
_exptl_crystal_size_max     0.40
_exptl_crystal_size_mid     0.20
_exptl_crystal_size_min     0.03
_exptl_crystal_density_diffrn     1.418
_exptl_crystal_density_meas     ?
_exptl_crystal_density_method     'not measured'
_exptl_crystal_F_000     688
_exptl_absorpt_coefficient_mu     0.115
_exptl_absorpt_correction_type     multi-scan
_exptl_absorpt_process_details     '(DENZO/SCALEPACK; Otwinowski & Minor, 1997)'
_exptl_absorpt_correction_T_min     0.83
_exptl_absorpt_correction_T_max     1.00
_diffrn_ambient_temperature     150
_diffrn_radiation_type     'Mo K\a'
_diffrn_radiation_wavelength     0.71073
_diffrn_radiation_monochromator     'graphite'
_diffrn_measurement_device_type     'Nonius KappaCCD'
_diffrn_measurement_device     'Nonius KappaCCD Area'
_diffrn_measurement_method     \w
_diffrn_reflns_number     9120
_diffrn_reflns_av_R_equivalents     0.065
_diffrn_reflns_theta_min     5.168
_diffrn_reflns_theta_max     26.062
_diffrn_reflns_theta_full     25.020
_diffrn_measured_fraction_theta_max     0.977
_diffrn_measured_fraction_theta_full     0.981
_diffrn_reflns_limit_h_min     -9
_diffrn_reflns_limit_h_max     9
_diffrn_reflns_limit_k_min     -14
_diffrn_reflns_limit_k_max     16
_diffrn_reflns_limit_l_min     -18
_diffrn_reflns_limit_l_max     18
_diffrn_standards_number     0
_diffrn_standards_interval_count     .
_diffrn_standards_interval_time     .
_diffrn_standards_decay_%     ?
_reflns_number_total     3090
_reflns_number_gt     2453
_reflns_threshold_expression     I>2\s(I)
_refine_ls_structure_factor_coef     Fsqd
_refine_ls_matrix_type     full
_refine_ls_R_factor_all     0.0649
_refine_ls_R_factor_gt     0.0469
_refine_ls_wR_factor_all     0.1136
_refine_ls_wR_factor_gt     0.1030
_refine_ls_wR_factor_ref     0.1136
_refine_ls_goodness_of_fit_ref     0.9449
_refine_ls_number_reflns     3090
_refine_ls_number_parameters     416
_refine_ls_number_restraints     1
_refine_ls_hydrogen_treatment     constr
_refine_ls_weighting_scheme     calc
_refine_ls_weighting_details
;
Method= Modified Sheldrick
w=1/[\s^2^(F^2^) + (0.04P)^2^ + 0.50P], where P=(max(Fo^2^,0) + 2Fc^2^)/3
;
_atom_sites_solution_hydrogens     geom
_atom_sites_solution_primary     direct
_refine_ls_shift/su_max     0.000161
_refine_diff_density_max     0.34
_refine_diff_density_min     -0.31
_refine_ls_extinction_method     'Larson (1970), Equation 22'
_refine_ls_extinction_coef      59E1(7)
loop_
    _atom_type_symbol
    _atom_type_scat_dispersion_real
    _atom_type_scat_dispersion_imag
    _atom_type_scat_source
    C 0.0033 0.0016 'International Tables Vol C 4.2.6.8 and 6.1.1.4'
    H 0.0000 0.0000 'International Tables Vol C 4.2.6.8 and 6.1.1.4'
    N 0.0061 0.0033 'International Tables Vol C 4.2.6.8 and 6.1.1.4'
    O 0.0106 0.0060 'International Tables Vol C 4.2.6.8 and 6.1.1.4'
_computing_data_collection     'COLLECT (Nonius, 2001)'
_computing_cell_refinement     'DENZO/SCALEPACK (Otwinowski & Minor, 1997)'
_computing_data_reduction     'DENZO/SCALEPACK (Otwinowski & Minor, 1997)'
_computing_structure_solution     'SIR92 (Altomare <i>et al.</i>,  1994)'
_computing_structure_refinement     'CRYSTALS (Betteridge <i>et al.</i>,  2003)'
_computing_molecular_graphics     'CAMERON (Watkin <i>et al.</i>,  1996)'
_computing_publication_material     'CRYSTALS (Betteridge <i>et al.</i>,  2003)'
loop_
    _atom_site_type_symbol
    _atom_site_label
    _atom_site_fract_x
    _atom_site_fract_y
    _atom_site_fract_z
    _atom_site_U_iso_or_equiv
    _atom_site_adp_type
    _atom_site_occupancy
    _atom_site_disorder_assembly
    _atom_site_disorder_group
    O O1 0.2931(4) 0.3816(2) 0.81712(19) 0.0363 Uani 1.0000 . .
    C C2 0.3274(5) 0.3347(3) 0.8903(3) 0.0308 Uani 1.0000 . .
    N N3 0.3044(5) 0.3728(3) 0.9715(2) 0.0346 Uani 1.0000 . .
    C C4 0.3343(6) 0.3220(3) 1.0559(3) 0.0348 Uani 1.0000 . .
    O O5 0.3097(4) 0.3655(2) 1.1245(2) 0.0414 Uani 1.0000 . .
    C C6 0.3964(5) 0.2203(3) 1.0536(3) 0.0336 Uani 1.0000 . .
    C C7 0.4220(5) 0.1836(3) 0.9739(3) 0.0321 Uani 1.0000 . .
    N N8 0.3912(4) 0.2388(2) 0.8940(2) 0.0290 Uani 1.0000 . .
    C C9 0.4110(5) 0.1982(3) 0.8058(3) 0.0292 Uani 1.0000 . .
    O O10 0.5057(4) 0.10739(19) 0.82495(18) 0.0320 Uani 1.0000 . .
    C C11 0.4357(5) 0.0365(3) 0.7525(3) 0.0348 Uani 1.0000 . .
    C C12 0.2451(5) 0.0597(3) 0.7235(3) 0.0343 Uani 1.0000 . .
    C C13 0.2338(5) 0.1728(3) 0.7383(3) 0.0320 Uani 1.0000 . .
    O O14 0.0903(4) 0.1860(2) 0.7798(2) 0.0374 Uani 1.0000 . .
    C C15 0.0163(5) 0.0881(3) 0.7891(3) 0.0356 Uani 1.0000 . .
    O O16 0.1544(4) 0.0203(2) 0.7876(2) 0.0362 Uani 1.0000 . .
    C C17 -0.1363(6) 0.0703(3) 0.7081(3) 0.0455 Uani 1.0000 . .
    C C18 -0.0325(6) 0.0826(4) 0.8799(3) 0.0469 Uani 1.0000 . .
    C C19 0.5238(5) 0.2679(3) 0.7618(3) 0.0324 Uani 1.0000 . .
    O O20 0.5064(4) 0.2774(2) 0.6798(2) 0.0417 Uani 1.0000 . .
    O O21 0.6543(4) 0.3076(2) 0.8269(2) 0.0380 Uani 1.0000 . .
    C C22 0.7785(6) 0.3686(4) 0.7933(3) 0.0443 Uani 1.0000 . .
    C C23 0.4312(7) 0.1600(4) 1.1418(3) 0.0465 Uani 1.0000 . .
    O O24 0.2166(4) 0.5799(2) 0.93916(19) 0.0374 Uani 1.0000 . .
    C C25 0.1273(5) 0.6136(3) 0.8657(3) 0.0313 Uani 1.0000 . .
    N N26 0.0825(5) 0.5521(2) 0.7891(2) 0.0323 Uani 1.0000 . .
    C C27 -0.0261(5) 0.5758(3) 0.7053(3) 0.0310 Uani 1.0000 . .
    O O28 -0.0626(4) 0.5168(2) 0.64081(19) 0.0375 Uani 1.0000 . .
    N N29 -0.0943(5) 0.6715(2) 0.6997(2) 0.0306 Uani 1.0000 . .
    C C30 -0.0454(5) 0.7396(3) 0.7711(3) 0.0326 Uani 1.0000 . .
    C C31 0.0618(5) 0.7156(3) 0.8524(3) 0.0305 Uani 1.0000 . .
    C C32 0.1154(7) 0.7889(3) 0.9308(3) 0.0461 Uani 1.0000 . .
    C C33 -0.2093(5) 0.6978(3) 0.6101(3) 0.0305 Uani 1.0000 . .
    O O34 -0.2864(4) 0.7906(2) 0.62183(18) 0.0339 Uani 1.0000 . .
    C C35 -0.3007(6) 0.8493(3) 0.5385(3) 0.0351 Uani 1.0000 . .
    C C36 -0.1471(5) 0.8204(3) 0.5013(3) 0.0333 Uani 1.0000 . .
    C C37 -0.1111(5) 0.7103(3) 0.5318(3) 0.0339 Uani 1.0000 . .
    O O38 0.0732(4) 0.7037(2) 0.5655(2) 0.0364 Uani 1.0000 . .
    C C39 0.1460(6) 0.7998(3) 0.5517(3) 0.0354 Uani 1.0000 . .
    O O40 0.0075(4) 0.8694(2) 0.5505(2) 0.0368 Uani 1.0000 . .
    C C41 0.2020(6) 0.8002(4) 0.4618(3) 0.0415 Uani 1.0000 . .
    C C42 0.2914(6) 0.8224(4) 0.6342(3) 0.0473 Uani 1.0000 . .
    C C43 -0.3599(6) 0.6221(3) 0.5830(3) 0.0347 Uani 1.0000 . .
    O O44 -0.4208(4) 0.5954(2) 0.65563(19) 0.0351 Uani 1.0000 . .
    C C45 -0.5767(6) 0.5327(3) 0.6364(3) 0.0430 Uani 1.0000 . .
    O O46 -0.4246(4) 0.5982(2) 0.5041(2) 0.0448 Uani 1.0000 . .
    H H71 0.4624 0.1181 0.9722 0.0371 Uiso 1.0000 . .
    H H111 0.4513 -0.0316 0.7764 0.0408 Uiso 1.0000 . .
    H H112 0.4950 0.0448 0.7026 0.0412 Uiso 1.0000 . .
    H H121 0.1912 0.0372 0.6595 0.0412 Uiso 1.0000 . .
    H H131 0.2163 0.2111 0.6801 0.0380 Uiso 1.0000 . .
    H H172 -0.1903 0.0060 0.7168 0.0643 Uiso 1.0000 . .
    H H173 -0.0963 0.0702 0.6514 0.0642 Uiso 1.0000 . .
    H H171 -0.2232 0.1235 0.7066 0.0639 Uiso 1.0000 . .
    H H181 -0.0780 0.0161 0.8871 0.0748 Uiso 1.0000 . .
    H H183 0.0704 0.0951 0.9291 0.0752 Uiso 1.0000 . .
    H H182 -0.1213 0.1339 0.8809 0.0750 Uiso 1.0000 . .
    H H222 0.8569 0.3999 0.8455 0.0703 Uiso 1.0000 . .
    H H221 0.8444 0.3287 0.7598 0.0705 Uiso 1.0000 . .
    H H223 0.7183 0.4210 0.7528 0.0699 Uiso 1.0000 . .
    H H232 0.4644 0.0921 1.1292 0.0681 Uiso 1.0000 . .
    H H233 0.3276 0.1583 1.1672 0.0683 Uiso 1.0000 . .
    H H231 0.5292 0.1900 1.1863 0.0683 Uiso 1.0000 . .
    H H301 -0.0922 0.8051 0.7627 0.0356 Uiso 1.0000 . .
    H H323 0.0689 0.8550 0.9114 0.0654 Uiso 1.0000 . .
    H H322 0.2425 0.7918 0.9490 0.0654 Uiso 1.0000 . .
    H H321 0.0697 0.7671 0.9830 0.0652 Uiso 1.0000 . .
    H H351 -0.4091 0.8324 0.4936 0.0382 Uiso 1.0000 . .
    H H352 -0.2992 0.9212 0.5538 0.0381 Uiso 1.0000 . .
    H H361 -0.1674 0.8283 0.4335 0.0381 Uiso 1.0000 . .
    H H371 -0.1535 0.6632 0.4807 0.0422 Uiso 1.0000 . .
    H H412 0.2448 0.8668 0.4522 0.0641 Uiso 1.0000 . .
    H H411 0.2934 0.7499 0.4646 0.0643 Uiso 1.0000 . .
    H H413 0.1026 0.7836 0.4127 0.0639 Uiso 1.0000 . .
    H H421 0.3481 0.8846 0.6256 0.0668 Uiso 1.0000 . .
    H H422 0.3738 0.7673 0.6428 0.0670 Uiso 1.0000 . .
    H H423 0.2421 0.8276 0.6879 0.0672 Uiso 1.0000 . .
    H H453 -0.6176 0.5238 0.6929 0.0613 Uiso 1.0000 . .
    H H452 -0.5496 0.4674 0.6141 0.0609 Uiso 1.0000 . .
    H H451 -0.6673 0.5654 0.5897 0.0615 Uiso 1.0000 . .
    H H261 0.1302 0.4919 0.7947 0.0383 Uiso 1.0000 . .
    H H31 0.2694 0.4353 0.9707 0.0413 Uiso 1.0000 . .
loop_
    _atom_site_aniso_label
    _atom_site_aniso_U_11
    _atom_site_aniso_U_22
    _atom_site_aniso_U_33
    _atom_site_aniso_U_12
    _atom_site_aniso_U_13
    _atom_site_aniso_U_23
    O1 0.0473(17) 0.0277(14) 0.0351(16) 0.0081(13) 0.0120(14) 0.0074(13)
    C2 0.034(2) 0.0255(19) 0.033(2) 0.0003(17) 0.0092(18) 0.0010(18)
    N3 0.0444(19) 0.0259(15) 0.0338(19) 0.0032(16) 0.0095(16) -0.0002(15)
    C4 0.034(2) 0.036(2) 0.035(2) -0.0036(19) 0.0083(19) -0.0014(19)
    O5 0.0476(18) 0.0436(17) 0.0347(16) -0.0022(16) 0.0128(14) -0.0064(15)
    C6 0.036(2) 0.035(2) 0.030(2) -0.0005(19) 0.0074(18) 0.0005(18)
    C7 0.031(2) 0.032(2) 0.032(2) 0.0015(17) 0.0062(18) 0.0057(17)
    N8 0.0345(17) 0.0266(16) 0.0267(17) 0.0057(14) 0.0090(14) 0.0010(13)
    C9 0.034(2) 0.0221(18) 0.031(2) 0.0012(17) 0.0079(18) 0.0014(16)
    O10 0.0344(14) 0.0229(13) 0.0370(15) 0.0019(12) 0.0052(12) -0.0029(12)
    C11 0.036(2) 0.029(2) 0.040(2) -0.0002(19) 0.0102(19) -0.0074(19)
    C12 0.035(2) 0.031(2) 0.037(2) 0.0000(18) 0.0094(19) -0.0027(18)
    C13 0.037(2) 0.028(2) 0.031(2) 0.0029(18) 0.0078(18) 0.0004(17)
    O14 0.0329(16) 0.0322(15) 0.0482(18) 0.0012(13) 0.0122(14) -0.0035(13)
    C15 0.032(2) 0.0252(19) 0.048(3) -0.0016(18) 0.0082(19) -0.0045(19)
    O16 0.0344(16) 0.0272(14) 0.0482(18) 0.0020(13) 0.0122(14) 0.0032(13)
    C17 0.033(2) 0.043(3) 0.059(3) -0.002(2) 0.008(2) -0.007(2)
    C18 0.044(3) 0.043(2) 0.057(3) 0.001(2) 0.018(2) 0.001(2)
    C19 0.032(2) 0.0254(19) 0.041(2) 0.0035(18) 0.010(2) 0.0018(18)
    O20 0.0489(19) 0.0462(18) 0.0318(16) -0.0022(15) 0.0131(15) 0.0039(14)
    O21 0.0370(16) 0.0353(15) 0.0405(16) -0.0056(14) 0.0070(14) 0.0041(13)
    C22 0.034(2) 0.041(2) 0.059(3) -0.009(2) 0.013(2) 0.010(2)
    C23 0.055(3) 0.049(3) 0.036(2) 0.009(2) 0.011(2) 0.008(2)
    O24 0.0423(17) 0.0327(15) 0.0333(15) 0.0038(14) 0.0012(14) 0.0006(13)
    C25 0.029(2) 0.031(2) 0.033(2) -0.0001(18) 0.0057(18) 0.0009(18)
    N26 0.0386(19) 0.0253(16) 0.0315(19) 0.0029(15) 0.0055(16) -0.0003(14)
    C27 0.036(2) 0.0234(18) 0.034(2) -0.0007(17) 0.0077(18) -0.0008(17)
    O28 0.0499(18) 0.0265(14) 0.0350(16) 0.0015(14) 0.0078(14) -0.0022(13)
    N29 0.0365(19) 0.0266(16) 0.0277(17) 0.0020(15) 0.0054(15) -0.0005(14)
    C30 0.037(2) 0.0256(19) 0.034(2) 0.0014(17) 0.0056(19) -0.0034(17)
    C31 0.035(2) 0.0270(19) 0.029(2) 0.0006(18) 0.0081(18) -0.0037(17)
    C32 0.056(3) 0.033(2) 0.043(3) 0.004(2) -0.002(2) -0.007(2)
    C33 0.038(2) 0.0236(18) 0.030(2) 0.0053(17) 0.0075(18) 0.0003(16)
    O34 0.0431(17) 0.0279(14) 0.0313(14) 0.0063(13) 0.0101(14) 0.0035(12)
    C35 0.041(2) 0.029(2) 0.033(2) 0.0036(19) 0.0027(19) 0.0061(17)
    C36 0.035(2) 0.030(2) 0.031(2) 0.0022(18) 0.0020(18) 0.0027(17)
    C37 0.040(2) 0.0294(19) 0.032(2) -0.0002(19) 0.0082(19) -0.0040(18)
    O38 0.0371(16) 0.0274(14) 0.0451(17) 0.0044(13) 0.0107(14) 0.0032(13)
    C39 0.043(3) 0.0258(19) 0.039(2) 0.0027(19) 0.013(2) 0.0005(18)
    O40 0.0356(15) 0.0291(13) 0.0456(17) 0.0016(13) 0.0092(14) -0.0033(13)
    C41 0.041(3) 0.046(2) 0.040(2) -0.002(2) 0.016(2) 0.002(2)
    C42 0.041(3) 0.050(3) 0.048(3) 0.004(2) 0.007(2) -0.009(2)
    C43 0.038(2) 0.030(2) 0.036(2) 0.0048(19) 0.008(2) -0.0004(18)
    O44 0.0372(16) 0.0325(15) 0.0353(15) -0.0068(13) 0.0081(13) -0.0031(13)
    C45 0.045(3) 0.033(2) 0.051(3) -0.011(2) 0.012(2) -0.001(2)
    O46 0.0479(18) 0.0505(18) 0.0323(15) -0.0102(16) 0.0022(14) -0.0051(16)
loop_
    _geom_bond_atom_site_label_1
    _geom_bond_atom_site_label_2
    _geom_bond_site_symmetry_1
    _geom_bond_site_symmetry_2
    _geom_bond_distance
    _geom_bond_publ_flag
    O1 C2 . . 1.233(5) no
    C2 N3 . . 1.365(5) no
    C2 N8 . . 1.371(5) no
    N3 C4 . . 1.401(5) no
    N3 H31 . . 0.877 no
    C4 O5 . . 1.230(5) no
    C4 C6 . . 1.448(6) no
    C6 C7 . . 1.345(6) no
    C6 C23 . . 1.512(6) no
    C7 N8 . . 1.374(5) no
    C7 H71 . . 0.933 no
    N8 C9 . . 1.464(5) no
    C9 O10 . . 1.418(5) no
    C9 C13 . . 1.557(6) no
    C9 C19 . . 1.537(5) no
    O10 C11 . . 1.445(5) no
    C11 C12 . . 1.497(6) no
    C11 H111 . . 0.974 no
    C11 H112 . . 0.974 no
    C12 C13 . . 1.532(5) no
    C12 O16 . . 1.423(5) no
    C12 H121 . . 0.996 no
    C13 O14 . . 1.424(5) no
    C13 H131 . . 0.988 no
    O14 C15 . . 1.452(5) no
    C15 O16 . . 1.420(5) no
    C15 C17 . . 1.512(6) no
    C15 C18 . . 1.496(6) no
    C17 H172 . . 0.981 no
    C17 H173 . . 0.969 no
    C17 H171 . . 0.984 no
    C18 H181 . . 0.974 no
    C18 H183 . . 0.973 no
    C18 H182 . . 0.982 no
    C19 O20 . . 1.205(5) no
    C19 O21 . . 1.348(5) no
    O21 C22 . . 1.451(5) no
    C22 H222 . . 0.969 no
    C22 H221 . . 0.962 no
    C22 H223 . . 0.972 no
    C23 H232 . . 0.974 no
    C23 H233 . . 0.979 no
    C23 H231 . . 0.979 no
    O24 C25 . . 1.240(5) no
    C25 N26 . . 1.384(5) no
    C25 C31 . . 1.453(5) no
    N26 C27 . . 1.377(5) no
    N26 H261 . . 0.882 no
    C27 O28 . . 1.224(5) no
    C27 N29 . . 1.380(5) no
    N29 C30 . . 1.385(5) no
    N29 C33 . . 1.471(5) no
    C30 C31 . . 1.346(5) no
    C30 H301 . . 0.946 no
    C31 C32 . . 1.507(6) no
    C32 H323 . . 0.973 no
    C32 H322 . . 0.977 no
    C32 H321 . . 0.977 no
    C33 O34 . . 1.408(5) no
    C33 C37 . . 1.555(5) no
    C33 C43 . . 1.541(6) no
    O34 C35 . . 1.452(5) no
    C35 C36 . . 1.497(6) no
    C35 H351 . . 0.981 no
    C35 H352 . . 0.986 no
    C36 C37 . . 1.544(6) no
    C36 O40 . . 1.427(5) no
    C36 H361 . . 0.992 no
    C37 O38 . . 1.426(5) no
    C37 H371 . . 0.985 no
    O38 C39 . . 1.440(5) no
    C39 O40 . . 1.431(5) no
    C39 C41 . . 1.507(6) no
    C39 C42 . . 1.504(6) no
    C41 H412 . . 0.974 no
    C41 H411 . . 0.979 no
    C41 H413 . . 0.965 no
    C42 H421 . . 0.966 no
    C42 H422 . . 0.971 no
    C42 H423 . . 0.972 no
    C43 O44 . . 1.333(5) no
    C43 O46 . . 1.210(5) no
    O44 C45 . . 1.460(5) no
    C45 H453 . . 0.979 no
    C45 H452 . . 0.975 no
    C45 H451 . . 0.977 no
loop_
    _geom_angle_atom_site_label_1
    _geom_angle_atom_site_label_2
    _geom_angle_atom_site_label_3
    _geom_angle_site_symmetry_1
    _geom_angle_site_symmetry_2
    _geom_angle_site_symmetry_3
    _geom_angle
    _geom_angle_publ_flag
    O1 C2 N3 . . . 123.3(4) no
    O1 C2 N8 . . . 120.7(3) no
    N3 C2 N8 . . . 115.9(3) no
    C2 N3 C4 . . . 126.0(3) no
    C2 N3 H31 . . . 116.7 no
    C4 N3 H31 . . . 117.3 no
    N3 C4 O5 . . . 119.6(4) no
    N3 C4 C6 . . . 114.8(4) no
    O5 C4 C6 . . . 125.6(4) no
    C4 C6 C7 . . . 119.0(4) no
    C4 C6 C23 . . . 118.2(4) no
    C7 C6 C23 . . . 122.8(4) no
    C6 C7 N8 . . . 122.6(4) no
    C6 C7 H71 . . . 119.2 no
    N8 C7 H71 . . . 118.2 no
    C7 N8 C2 . . . 121.6(3) no
    C7 N8 C9 . . . 123.1(3) no
    C2 N8 C9 . . . 115.2(3) no
    N8 C9 O10 . . . 107.4(3) no
    N8 C9 C13 . . . 113.1(3) no
    O10 C9 C13 . . . 107.2(3) no
    N8 C9 C19 . . . 110.8(3) no
    O10 C9 C19 . . . 105.8(3) no
    C13 C9 C19 . . . 112.2(3) no
    C9 O10 C11 . . . 108.5(3) no
    O10 C11 C12 . . . 105.3(3) no
    O10 C11 H111 . . . 110.1 no
    C12 C11 H111 . . . 109.3 no
    O10 C11 H112 . . . 109.2 no
    C12 C11 H112 . . . 112.7 no
    H111 C11 H112 . . . 110.1 no
    C11 C12 C13 . . . 104.5(3) no
    C11 C12 O16 . . . 111.1(3) no
    C13 C12 O16 . . . 102.2(3) no
    C11 C12 H121 . . . 112.9 no
    C13 C12 H121 . . . 114.1 no
    O16 C12 H121 . . . 111.4 no
    C12 C13 C9 . . . 103.5(3) no
    C12 C13 O14 . . . 105.3(3) no
    C9 C13 O14 . . . 112.2(3) no
    C12 C13 H131 . . . 112.6 no
    C9 C13 H131 . . . 112.0 no
    O14 C13 H131 . . . 110.9 no
    C13 O14 C15 . . . 108.0(3) no
    O14 C15 O16 . . . 104.2(3) no
    O14 C15 C17 . . . 109.1(3) no
    O16 C15 C17 . . . 111.0(3) no
    O14 C15 C18 . . . 109.0(3) no
    O16 C15 C18 . . . 110.2(4) no
    C17 C15 C18 . . . 113.0(4) no
    C12 O16 C15 . . . 106.6(3) no
    C15 C17 H172 . . . 108.7 no
    C15 C17 H173 . . . 109.6 no
    H172 C17 H173 . . . 110.8 no
    C15 C17 H171 . . . 109.0 no
    H172 C17 H171 . . . 108.2 no
    H173 C17 H171 . . . 110.5 no
    C15 C18 H181 . . . 108.9 no
    C15 C18 H183 . . . 109.1 no
    H181 C18 H183 . . . 109.7 no
    C15 C18 H182 . . . 108.4 no
    H181 C18 H182 . . . 110.6 no
    H183 C18 H182 . . . 110.0 no
    C9 C19 O20 . . . 123.9(4) no
    C9 C19 O21 . . . 110.5(3) no
    O20 C19 O21 . . . 125.2(4) no
    C19 O21 C22 . . . 115.8(3) no
    O21 C22 H222 . . . 108.7 no
    O21 C22 H221 . . . 111.1 no
    H222 C22 H221 . . . 109.6 no
    O21 C22 H223 . . . 110.3 no
    H222 C22 H223 . . . 108.4 no
    H221 C22 H223 . . . 108.7 no
    C6 C23 H232 . . . 109.2 no
    C6 C23 H233 . . . 110.6 no
    H232 C23 H233 . . . 109.9 no
    C6 C23 H231 . . . 109.0 no
    H232 C23 H231 . . . 107.9 no
    H233 C23 H231 . . . 110.3 no
    O24 C25 N26 . . . 119.7(4) no
    O24 C25 C31 . . . 124.8(4) no
    N26 C25 C31 . . . 115.5(3) no
    C25 N26 C27 . . . 126.7(3) no
    C25 N26 H261 . . . 116.2 no
    C27 N26 H261 . . . 117.2 no
    N26 C27 O28 . . . 123.2(3) no
    N26 C27 N29 . . . 114.8(3) no
    O28 C27 N29 . . . 122.0(4) no
    C27 N29 C30 . . . 121.7(3) no
    C27 N29 C33 . . . 115.2(3) no
    C30 N29 C33 . . . 122.9(3) no
    N29 C30 C31 . . . 122.7(4) no
    N29 C30 H301 . . . 118.4 no
    C31 C30 H301 . . . 118.9 no
    C25 C31 C30 . . . 118.3(4) no
    C25 C31 C32 . . . 118.5(4) no
    C30 C31 C32 . . . 123.2(4) no
    C31 C32 H323 . . . 110.0 no
    C31 C32 H322 . . . 108.9 no
    H323 C32 H322 . . . 109.8 no
    C31 C32 H321 . . . 109.6 no
    H323 C32 H321 . . . 108.8 no
    H322 C32 H321 . . . 109.7 no
    N29 C33 O34 . . . 106.9(3) no
    N29 C33 C37 . . . 113.4(3) no
    O34 C33 C37 . . . 107.8(3) no
    N29 C33 C43 . . . 110.8(3) no
    O34 C33 C43 . . . 106.3(3) no
    C37 C33 C43 . . . 111.2(3) no
    C33 O34 C35 . . . 108.5(3) no
    O34 C35 C36 . . . 105.7(3) no
    O34 C35 H351 . . . 109.9 no
    C36 C35 H351 . . . 109.9 no
    O34 C35 H352 . . . 109.4 no
    C36 C35 H352 . . . 111.7 no
    H351 C35 H352 . . . 110.1 no
    C35 C36 C37 . . . 104.2(3) no
    C35 C36 O40 . . . 111.1(3) no
    C37 C36 O40 . . . 102.1(3) no
    C35 C36 H361 . . . 113.5 no
    C37 C36 H361 . . . 112.1 no
    O40 C36 H361 . . . 112.9 no
    C36 C37 C33 . . . 103.5(3) no
    C36 C37 O38 . . . 105.3(3) no
    C33 C37 O38 . . . 112.1(3) no
    C36 C37 H371 . . . 111.9 no
    C33 C37 H371 . . . 112.0 no
    O38 C37 H371 . . . 111.5 no
    C37 O38 C39 . . . 107.7(3) no
    O38 C39 O40 . . . 104.5(3) no
    O38 C39 C41 . . . 109.9(3) no
    O40 C39 C41 . . . 111.7(3) no
    O38 C39 C42 . . . 108.4(4) no
    O40 C39 C42 . . . 108.3(3) no
    C41 C39 C42 . . . 113.7(4) no
    C39 O40 C36 . . . 105.5(3) no
    C39 C41 H412 . . . 108.6 no
    C39 C41 H411 . . . 109.1 no
    H412 C41 H411 . . . 110.7 no
    C39 C41 H413 . . . 108.6 no
    H412 C41 H413 . . . 110.2 no
    H411 C41 H413 . . . 109.6 no
    C39 C42 H421 . . . 110.6 no
    C39 C42 H422 . . . 108.4 no
    H421 C42 H422 . . . 110.6 no
    C39 C42 H423 . . . 108.2 no
    H421 C42 H423 . . . 109.6 no
    H422 C42 H423 . . . 109.4 no
    C33 C43 O44 . . . 111.4(3) no
    C33 C43 O46 . . . 123.5(4) no
    O44 C43 O46 . . . 124.8(4) no
    C43 O44 C45 . . . 116.2(3) no
    O44 C45 H453 . . . 109.5 no
    O44 C45 H452 . . . 109.7 no
    H453 C45 H452 . . . 109.2 no
    O44 C45 H451 . . . 109.1 no
    H453 C45 H451 . . . 109.6 no
    H452 C45 H451 . . . 109.8 no
loop_
    _geom_hbond_atom_site_label_D
    _geom_hbond_atom_site_label_H
    _geom_hbond_atom_site_label_A
    _geom_hbond_site_symmetry_D
    _geom_hbond_site_symmetry_H
    _geom_hbond_site_symmetry_A
    _geom_hbond_distance_DH
    _geom_hbond_distance_HA
    _geom_hbond_distance_DA
    _geom_hbond_angle_DHA
    _geom_hbond_publ_flag
    C11 H111 O5 . . 2_647 0.97 2.52 3.301(6) 138 no
    N26 H261 O1 . . . 0.88 1.93 2.791(6) 164 yes
    N3 H31 O24 . . . 0.88 2.01 2.863(6) 165 yes
