# Supplementary material for: 1-(1-Carboxy­methyl-1,4-anhydro-2,3-O-isopropyl­idene-α-d-erythrofuranos­yl)thymine
Source: Acta Crystallogr Sect E Struct Rep Online. 2010 Jan 20;66(Pt 2):o404. doi: 10.1107/S1600536810001704 (PMC2979716; doi:10.1107/S1600536810001704)
Supplement: Supplementary file 2 [file e-66-0o404-Isup2.hkl]

data_I
#  11251504    GLSnucleoside               
_audit_creation_date        09-11-25
_audit_creation_method      CRYSTALS 

_cell_length_a                    7.8937(5)
_cell_angle_alpha                 90
_cell_length_b                    13.3471(10)
_cell_angle_beta                  103.565(4)
_cell_length_c                    14.9208(10)
_cell_angle_gamma                 90

# NOTE Fc on scale of Fo,      0.50832
# Status flags: 
#    o - used in refinement 
#    < - excluded by I/sigmaI cutoff 
#    x - excluded for another reason  

loop_
_refln_index_h
_refln_index_k
_refln_index_l
_refln_F_squared_meas
_refln_F_squared_calc
_refln_F_squared_sigma
_refln_observed_status
   2   0   0      116.40      173.98        8.70 o
   3   0   0       27.20       33.58        2.10 o
   4   0   0       18.90       20.41        1.70 o
   5   0   0       74.80       78.84        4.70 o
   6   0   0       25.10       23.57        3.20 o
   7   0   0        8.50        7.89        3.10 o
   8   0   0        7.00        5.24        2.60 o
   9   0   0        8.60        3.28        3.30 o
   2   1   0     1264.25     1422.29       54.74 o
   3   1   0      410.85      431.12       20.88 o
   4   1   0      260.20      282.43       16.15 o
   5   1   0       64.30       66.60        5.57 o
   6   1   0       53.50       56.43        3.77 o
   7   1   0       14.50       15.20        2.16 o
   8   1   0       22.65       26.88        2.90 o
   9   1   0       25.15       23.43        3.45 o
   2   2   0     2575.20     2214.10      143.33 o
   3   2   0      801.10      766.65       36.03 o
   4   2   0      133.35      130.72        7.05 o
   5   2   0      287.05      265.94       14.74 o
   6   2   0      346.60      299.63       23.03 o
   7   2   0       39.30       40.57        3.40 o
   8   2   0        6.50        5.45        2.06 o
   9   2   0       -0.80        1.39        2.61 o
   1   3   0      116.50      130.57        6.04 o
   2   3   0      318.45      342.31       14.48 o
   3   3   0      334.80      316.88       15.84 o
   4   3   0      400.10      378.32       23.28 o
   5   3   0       33.95       35.43        2.46 o
   6   3   0       67.10       69.51        4.16 o
   7   3   0      123.40      111.17        9.49 o
   8   3   0       15.00       17.87        2.34 o
   9   3   0        2.45        1.26        4.95 o
   0   4   0     2979.90     2651.46      199.90 o
   1   4   0      107.95      112.38        5.06 o
   2   4   0      381.45      364.75       19.01 o
   3   4   0      290.80      284.64       17.38 o
   4   4   0      157.00      147.93        6.99 o
   5   4   0        4.25        3.45        1.26 o
   6   4   0      248.40      223.68       19.38 o
   7   4   0       53.20       52.73        4.50 o
   8   4   0        3.05        3.24        3.04 o
   9   4   0       18.55       22.79        3.20 o
   1   5   0     1168.05     1131.15       56.06 o
   2   5   0      265.20      268.48       13.09 o
   3   5   0       10.35        8.14        1.23 o
   4   5   0       84.95       74.17        4.19 o
   5   5   0       29.95       28.00        1.79 o
   6   5   0       68.75       72.19        4.13 o
   7   5   0        6.90        8.81        1.56 o
   8   5   0       28.15       24.71        3.20 o
   9   5   0       11.50        9.57        3.43 o
   0   6   0      708.30      724.80       43.70 o
   1   6   0      534.05      534.16       33.44 o
   2   6   0      334.25      330.67       15.60 o
   3   6   0      203.35      183.89       11.19 o
   4   6   0      116.25      109.88        9.84 o
   5   6   0       65.80       62.58        3.79 o
   6   6   0      128.55      119.04        7.32 o
   7   6   0        1.35        0.87        1.85 o
   8   6   0       52.30       46.65        4.40 o
   1   7   0      120.70      118.87        5.27 o
   2   7   0      617.95      574.44       44.65 o
   3   7   0        1.90        1.24        1.11 o
   4   7   0       33.95       33.14        2.49 o
   5   7   0       11.50       11.97        1.68 o
   6   7   0       24.80       23.82        3.24 o
   7   7   0        4.70        1.06        2.56 o
   8   7   0       15.60       18.29        2.59 o
   0   8   0      254.70      246.56       23.40 o
   1   8   0      120.75      119.87        5.00 o
   2   8   0       47.65       43.59        2.97 o
   3   8   0      144.35      133.08        7.31 o
   4   8   0       41.60       44.37        3.52 o
   5   8   0       33.75       33.31        3.47 o
   6   8   0       36.90       39.33        4.12 o
   7   8   0        3.60        3.13        1.71 o
   8   8   0        1.35        1.40        3.08 o
   1   9   0       61.20       66.05        3.20 o
   2   9   0        8.25       11.02        1.52 o
   3   9   0      112.55      102.44        6.80 o
   4   9   0       81.10       84.19        6.15 o
   5   9   0       62.35       57.39        5.92 o
   6   9   0        8.05        8.15        2.17 o
   7   9   0       14.80       16.24        2.55 o
   0  10   0      351.70      349.15       21.90 o
   1  10   0       15.70       20.80        1.80 o
   2  10   0        8.35       10.46        1.46 o
   3  10   0       32.05       26.53        2.46 o
   4  10   0      176.95      170.33       14.67 o
   5  10   0       -0.35        0.18        1.23 o
   6  10   0        3.25        3.30        2.12 o
   7  10   0        3.10        1.68        3.80 o
   1  11   0       33.20       31.65        2.60 o
   2  11   0        6.45        5.42        1.54 o
   3  11   0       13.75       13.65        2.04 o
   4  11   0       32.65       30.92        2.80 o
   5  11   0        6.80       10.18        1.93 o
   6  11   0        5.50        9.90        2.22 o
   7  11   0        0.40        1.11        4.30 o
   0  12   0      130.90      126.47        9.00 o
   1  12   0       17.40       19.27        2.30 o
   2  12   0       56.50       61.78        4.00 o
   3  12   0       29.95       29.85        2.93 o
   4  12   0       10.00       12.14        2.00 o
   5  12   0       16.50       19.43        2.35 o
   6  12   0        6.15        2.79        3.00 o
   1  13   0       24.70       24.61        3.40 o
   2  13   0       75.50       66.98        5.90 o
   3  13   0      142.35      122.00        9.99 o
   4  13   0        4.95        7.73        1.86 o
   5  13   0        5.30        5.61        2.02 o
   0  14   0       56.30       56.65        6.30 o
   1  14   0       67.70       58.05        5.80 o
   2  14   0        1.70        4.99        2.30 o
   3  14   0       17.10       15.31        1.80 o
   4  14   0        7.60        8.54        1.95 o
   5  14   0        8.35       14.89        2.97 o
   1  15   0        1.30        2.12        2.00 o
   2  15   0       -1.20        1.23        2.50 o
   3  15   0        6.90        5.98        2.00 o
   0  16   0        0.00        2.32        0.01 o
   1  16   0       11.50       11.16        2.90 o
   2  16   0       18.50       17.24        2.80 o
  -9   0   1        7.60        9.27        4.00 o
  -8   0   1        5.60        7.42        2.60 o
  -7   0   1       12.00        9.85        3.50 o
  -6   0   1       17.60       21.91        2.20 o
  -5   0   1        7.30        9.40        1.80 o
  -4   0   1        2.60        0.01        1.20 o
  -3   0   1      107.30      117.13        7.30 o
  -2   0   1      129.70      169.89       10.20 o
   2   0   1       22.60       21.77        1.70 o
   3   0   1       82.80       96.15        9.50 o
   4   0   1       47.50       46.36        4.20 o
   5   0   1        3.90        2.53        1.60 o
   6   0   1        2.60        1.80        1.60 o
   7   0   1       81.10       80.61        9.40 o
   8   0   1        9.70        3.15        2.90 o
   9   0   1       -1.80        2.25        4.70 o
  -9   1   1       -1.20        4.21        2.59 o
  -8   1   1       61.30       63.57        5.82 o
  -7   1   1        6.40        8.83        1.86 o
  -6   1   1       60.15       59.55        3.82 o
  -5   1   1        8.95       11.43        1.06 o
  -4   1   1      109.05      103.59        5.35 o
  -3   1   1      171.05      173.70        8.02 o
  -2   1   1      450.45      576.62       20.20 o
   2   1   1      495.80      530.24       31.35 o
   3   1   1      331.95      343.95       23.69 o
   4   1   1      137.10      138.23        7.39 o
   5   1   1        5.75        8.56        1.28 o
   6   1   1       81.95       75.97        5.55 o
   7   1   1       59.40       63.23        8.82 o
   8   1   1        8.35        7.08        1.87 o
   9   1   1       10.70        9.49        3.57 o
  -9   2   1        6.75        4.67        2.56 o
  -8   2   1       61.05       53.21        4.85 o
  -7   2   1       53.00       50.40        5.16 o
  -6   2   1       70.00       69.18        4.50 o
  -5   2   1       57.55       58.39        3.69 o
  -4   2   1      422.00      407.68       18.68 o
  -3   2   1      158.15      163.01        6.76 o
  -2   2   1      121.95      136.40        5.44 o
   2   2   1      728.90      731.33       35.89 o
   3   2   1      671.55      657.87       29.56 o
   4   2   1       99.60       97.97        4.98 o
   5   2   1       97.10      100.05        6.13 o
   6   2   1       24.00       23.00        2.64 o
   7   2   1        7.15        7.40        1.70 o
   8   2   1       -1.50        0.81        2.40 o
   9   2   1        4.60        4.70        2.94 o
  -9   3   1        5.35        3.87        2.09 o
  -8   3   1        5.15        4.77        1.63 o
  -7   3   1       25.05       24.68        2.30 o
  -6   3   1       36.95       36.34        3.05 o
  -5   3   1       68.75       70.72        5.04 o
  -4   3   1      442.30      413.66       21.67 o
  -3   3   1      685.85      649.54       35.00 o
  -2   3   1       66.10       75.32        3.49 o
  -1   3   1      162.55      186.46        6.23 o
   1   3   1     1061.15     1075.70       62.24 o
   2   3   1      294.10      304.97       15.45 o
   3   3   1      173.55      171.31        7.96 o
   4   3   1       40.65       37.25        2.23 o
   5   3   1       55.35       57.68        3.44 o
   6   3   1      107.55       98.54        8.39 o
   7   3   1       16.30       18.02        2.45 o
   8   3   1        3.70        4.19        2.23 o
   9   3   1        4.15        2.54        2.86 o
  -9   4   1       26.75       17.83        3.97 o
  -8   4   1        3.50        4.12        2.04 o
  -7   4   1       80.55       75.51        5.73 o
  -6   4   1       40.85       39.05        2.66 o
  -5   4   1      238.65      228.01       14.96 o
  -4   4   1       91.00       78.67        4.73 o
  -3   4   1      132.95      129.15        7.88 o
  -2   4   1      327.80      346.17       15.42 o
  -1   4   1      524.15      550.40       31.51 o
   0   4   1      181.85      211.62        7.31 o
   1   4   1      252.85      274.16       11.81 o
   2   4   1       46.05       47.06        2.83 o
   3   4   1      238.60      219.14       11.67 o
   4   4   1      294.45      278.56       15.18 o
   5   4   1      118.40      118.07        6.19 o
   6   4   1        3.60        3.48        1.17 o
   7   4   1       98.65       91.86       11.36 o
   8   4   1        6.40        6.41        1.98 o
   9   4   1        7.20       11.82        2.90 o
  -9   5   1        1.85        3.42        2.35 o
  -8   5   1       21.90       23.47        2.51 o
  -7   5   1       30.35       32.67        2.72 o
  -6   5   1       97.40       99.73        6.65 o
  -5   5   1       73.70       79.46        4.46 o
  -4   5   1      171.70      166.51        8.27 o
  -3   5   1      118.80      119.77        7.45 o
  -2   5   1     1523.70     1380.30       72.81 o
  -1   5   1      543.75      556.33       31.33 o
   0   5   1       17.25       19.73        1.52 o
   1   5   1      371.85      382.33       17.09 o
   2   5   1       19.05       17.04        1.57 o
   3   5   1      298.70      271.65       18.76 o
   4   5   1       63.05       61.39        3.40 o
   5   5   1        8.45        9.08        1.03 o
   6   5   1       28.20       26.89        2.20 o
   7   5   1      138.55      132.51        9.75 o
   8   5   1       17.80       18.33        3.40 o
  -8   6   1       18.90       24.90        2.40 o
  -7   6   1        7.40        6.18        1.93 o
  -6   6   1        9.10        8.89        1.27 o
  -5   6   1       17.20       17.41        2.48 o
  -4   6   1        7.35        4.77        1.14 o
  -3   6   1       53.60       53.81        3.02 o
  -2   6   1        3.50        2.05        1.05 o
  -1   6   1     1354.55     1308.12       52.13 o
   0   6   1      117.40      120.19        5.40 o
   1   6   1      247.50      237.23       12.50 o
   2   6   1      523.40      507.40       24.29 o
   3   6   1      147.15      162.69        9.44 o
   4   6   1       81.65       78.15        6.69 o
   5   6   1       40.85       36.40        2.18 o
   6   6   1       11.90       11.23        1.40 o
   7   6   1       22.70       20.70        2.26 o
   8   6   1       11.00        8.29        2.50 o
  -8   7   1       10.00        8.06        2.55 o
  -7   7   1       15.60       14.70        2.50 o
  -6   7   1       40.70       38.66        4.37 o
  -5   7   1       75.00       71.36        7.43 o
  -4   7   1      301.00      270.44       24.39 o
  -3   7   1       90.90       87.15        4.75 o
  -2   7   1      377.30      346.65       17.50 o
  -1   7   1       45.85       49.51        2.58 o
   0   7   1        5.10        6.98        1.20 o
   1   7   1        3.60        2.06        1.35 o
   2   7   1        0.45        1.54        1.18 o
   3   7   1       30.85       32.65        2.04 o
   4   7   1      175.95      163.58       13.54 o
   5   7   1       25.70       27.39        2.91 o
   6   7   1       -0.25        1.81        1.80 o
   7   7   1       15.65       16.80        2.69 o
   8   7   1        0.70        0.46        2.79 o
  -8   8   1        7.15       10.74        2.62 o
  -7   8   1       10.05       10.52        2.10 o
  -6   8   1       12.35        9.89        2.10 o
  -5   8   1        9.00       12.27        1.96 o
  -4   8   1        8.15        7.44        1.57 o
  -3   8   1       30.65       27.15        2.08 o
  -2   8   1       51.75       51.19        3.16 o
  -1   8   1       34.00       30.45        2.30 o
   0   8   1       56.40       50.98        2.80 o
   1   8   1       19.55       18.04        1.53 o
   2   8   1      117.30      121.27        5.77 o
   3   8   1       75.55       75.17        4.71 o
   4   8   1      101.50       96.10        6.53 o
   5   8   1      195.95      168.39       19.79 o
   6   8   1       11.70        8.94        1.93 o
   7   8   1       14.35       15.30        2.59 o
   8   8   1        4.30        8.30        4.10 o
  -8   9   1        6.35        1.74        3.16 o
  -7   9   1        2.35        0.70        2.62 o
  -6   9   1       21.35       23.30        3.21 o
  -5   9   1        2.10        2.43        1.34 o
  -4   9   1        1.50        0.25        1.74 o
  -3   9   1      111.45      102.02        5.84 o
  -2   9   1      126.05      115.27        5.86 o
  -1   9   1       13.90       13.61        1.60 o
   0   9   1       54.40       51.40        3.60 o
   1   9   1      115.10      113.27        5.08 o
   2   9   1        9.50       12.68        1.67 o
   3   9   1       58.30       56.37        3.78 o
   4   9   1       48.35       47.24        4.78 o
   5   9   1        0.65        1.39        1.07 o
   6   9   1       -0.35        0.07        2.83 o
   7   9   1        1.65        2.48        2.07 o
  -7  10   1        5.00        7.10        1.81 o
  -6  10   1       47.00       48.06        4.81 o
  -5  10   1        6.80        6.24        1.71 o
  -4  10   1       17.55       15.68        2.19 o
  -3  10   1        5.80        4.68        1.44 o
  -2  10   1       30.55       31.66        2.23 o
  -1  10   1        9.70       11.54        1.70 o
   0  10   1       41.70       47.30        2.80 o
   1  10   1        8.90        7.81        1.50 o
   2  10   1       82.25       75.21        5.52 o
   3  10   1       46.05       49.50        2.96 o
   4  10   1       28.65       26.24        3.19 o
   5  10   1        3.70        3.92        1.68 o
   6  10   1        3.75        2.18        2.04 o
   7  10   1        2.50        2.14        2.58 o
  -7  11   1        4.45        2.71        4.02 o
  -6  11   1       14.00       11.00        2.59 o
  -5  11   1       14.70       14.27        2.00 o
  -4  11   1       31.50       30.77        3.79 o
  -3  11   1       18.50       18.75        1.83 o
  -2  11   1       57.00       61.87        4.00 o
  -1  11   1       12.60       12.47        1.80 o
   0  11   1       26.30       25.19        2.70 o
   1  11   1       34.30       33.84        2.60 o
   2  11   1        2.80        2.61        1.47 o
   3  11   1        8.85        8.58        1.63 o
   4  11   1        5.60        4.19        1.50 o
   5  11   1        3.05        3.94        1.68 o
   6  11   1        5.95        5.07        2.74 o
  -6  12   1        0.90        2.06        2.70 o
  -5  12   1       43.60       43.86        4.23 o
  -4  12   1        9.15        8.46        1.74 o
  -3  12   1      178.95      172.14       12.87 o
  -2  12   1       35.20       34.26        3.10 o
  -1  12   1       13.30       11.12        2.20 o
   0  12   1       32.10       32.97        2.80 o
   1  12   1        5.70        8.46        1.80 o
   2  12   1        3.10        6.17        1.52 o
   3  12   1       83.55       84.91        6.46 o
   4  12   1        1.00        1.15        0.65 o
   5  12   1       23.75       22.73        2.82 o
   6  12   1        7.60        9.53        3.05 o
  -5  13   1        8.30        6.61        2.29 o
  -4  13   1        4.15        5.88        1.36 o
  -3  13   1        3.80        4.70        1.20 o
  -2  13   1       56.10       59.91        3.60 o
  -1  13   1       32.60       34.94        3.10 o
   0  13   1       21.40       16.68        2.70 o
   1  13   1        4.30        5.86        1.80 o
   2  13   1       25.60       24.88        3.20 o
   3  13   1       20.15       23.13        2.28 o
   4  13   1       10.10       11.71        1.97 o
   5  13   1        6.45        7.67        2.64 o
  -5  14   1        6.05        7.99        2.71 o
  -4  14   1       15.10       16.08        2.28 o
  -3  14   1       41.50       43.51        3.00 o
  -2  14   1        6.20       11.72        1.70 o
  -1  14   1       16.60       14.78        2.40 o
   0  14   1       10.40        9.34        2.20 o
   1  14   1       32.30       27.81        3.60 o
   2  14   1       13.90       11.88        2.30 o
   3  14   1        4.35        6.44        1.53 o
   4  14   1       12.15        9.38        2.64 o
  -4  15   1       16.60       14.65        3.40 o
  -3  15   1        0.60        1.97        2.48 o
  -2  15   1        4.50        4.95        1.60 o
  -1  15   1        4.60        6.55        2.30 o
   0  15   1       14.00       12.54        2.70 o
   1  15   1       27.00       28.07        3.40 o
   2  15   1        9.40        7.40        2.50 o
   3  15   1        2.00        4.77        2.00 o
  -2  16   1       -2.60        0.30        2.00 o
  -1  16   1       16.80       18.64        2.40 o
   0  16   1        2.50        1.82        2.70 o
   1  16   1        7.30        8.39        2.70 o
   2  16   1       15.20       17.12        3.90 o
  -9   0   2        9.10        9.23        5.00 o
  -8   0   2        9.10        9.59        2.00 o
  -7   0   2       91.70       80.05        9.00 o
  -6   0   2       19.10       15.38        2.60 o
  -5   0   2       37.30       35.36        3.00 o
  -4   0   2      205.70      186.33       14.00 o
  -3   0   2        6.40        6.90        1.40 o
  -2   0   2     1495.10     1549.25      104.50 o
   3   0   2      411.80      427.94       42.90 o
   4   0   2       76.00       66.95        9.90 o
   5   0   2       78.80       75.48       10.90 o
   6   0   2        0.70        1.78        4.35 o
   7   0   2       -1.20        0.53        2.10 o
   8   0   2        0.40        2.74        3.54 o
   9   0   2        1.40        1.15        3.20 o
  -9   1   2        4.70        5.85        2.48 o
  -8   1   2        4.35        2.47        2.16 o
  -7   1   2       36.00       33.28        3.15 o
  -6   1   2       46.45       49.17        3.32 o
  -5   1   2       96.80       86.31        4.99 o
  -4   1   2       73.55       80.00        3.34 o
  -3   1   2      454.20      464.86       20.27 o
  -2   1   2     1862.50     1766.44       82.65 o
   2   1   2     1325.00     1208.65       90.70 o
   3   1   2      321.90      330.46       23.94 o
   4   1   2       14.45       17.64        1.35 o
   5   1   2      103.15      100.03        9.02 o
   6   1   2       22.00       21.39        2.77 o
   7   1   2        0.00        0.39        1.52 o
   8   1   2        1.85        2.07        2.67 o
   9   1   2       -2.60        1.41        2.94 o
  -9   2   2        6.05        5.63        2.67 o
  -8   2   2        1.95        0.03        1.37 o
  -7   2   2       92.90       86.28        7.74 o
  -6   2   2       52.75       53.29        3.41 o
  -5   2   2       91.60       88.80        4.77 o
  -4   2   2       52.00       55.66        2.66 o
  -3   2   2      205.55      201.90        9.43 o
  -2   2   2      184.30      197.26        7.66 o
   1   2   2      229.20      319.35       26.70 o
   2   2   2      136.10      148.87       10.00 o
   3   2   2      101.40       96.16        5.52 o
   4   2   2      206.75      212.54       17.99 o
   5   2   2       23.90       22.70        2.05 o
   6   2   2        3.30        1.13        1.38 o
   7   2   2       33.00       33.86        2.83 o
   8   2   2        5.60        9.10        2.54 o
   9   2   2        0.60        1.41        3.73 o
  -9   3   2       21.20       19.56        2.64 o
  -8   3   2       33.15       34.70        3.51 o
  -7   3   2       29.80       32.60        2.85 o
  -6   3   2       10.55        9.33        1.49 o
  -5   3   2        2.35        1.47        0.96 o
  -4   3   2      578.15      536.82       27.33 o
  -3   3   2      330.85      322.09       12.75 o
  -2   3   2     1268.60     1206.16       60.58 o
  -1   3   2       67.25       74.46        2.80 o
   0   3   2      278.70      329.20       11.06 o
   1   3   2      161.75      188.90        8.75 o
   2   3   2      237.05      243.88       11.51 o
   3   3   2      143.80      147.00        6.55 o
   4   3   2      104.60      104.89        5.55 o
   5   3   2       12.35       13.61        1.87 o
   6   3   2       29.40       29.49        3.49 o
   7   3   2       32.15       34.66        3.27 o
   8   3   2        2.75        5.58        2.22 o
   9   3   2        3.70        1.18        4.50 o
  -9   4   2        0.55        1.62        2.79 o
  -8   4   2       11.80       12.84        1.85 o
  -7   4   2       12.80       15.57        1.67 o
  -6   4   2       44.45       42.15        2.93 o
  -5   4   2       15.20       18.78        1.89 o
  -4   4   2       28.15       24.54        2.01 o
  -3   4   2       14.60       14.09        1.10 o
  -2   4   2      779.10      787.18       46.38 o
  -1   4   2       43.85       51.31        2.26 o
   0   4   2      233.65      263.26       11.19 o
   1   4   2       83.10       89.02        4.93 o
   2   4   2       57.20       59.87        2.93 o
   3   4   2        8.40        7.48        0.85 o
   4   4   2       16.50       18.71        1.15 o
   5   4   2       10.60       11.90        1.62 o
   6   4   2        9.35        6.92        2.23 o
   7   4   2        2.50        1.70        1.70 o
   8   4   2       10.20        6.61        2.39 o
  -9   5   2        3.25        5.09        1.99 o
  -8   5   2       18.15       13.29        2.09 o
  -7   5   2       11.70       11.79        1.75 o
  -6   5   2       10.90       12.22        1.42 o
  -5   5   2       38.50       32.62        2.55 o
  -4   5   2      108.05       95.44        5.47 o
  -3   5   2      793.80      705.98       43.73 o
  -2   5   2       87.40       78.83        3.98 o
  -1   5   2      350.55      373.90       18.53 o
   0   5   2       84.60       91.33        4.04 o
   1   5   2      571.30      557.39       26.27 o
   2   5   2       11.85       10.48        1.12 o
   3   5   2       23.90       26.65        2.17 o
   4   5   2       35.05       30.28        1.79 o
   5   5   2       16.60       15.77        1.32 o
   6   5   2       65.00       62.83        5.67 o
   7   5   2       51.05       50.02        4.53 o
   8   5   2        3.55        3.16        1.82 o
  -9   6   2        3.55        1.04        3.00 o
  -8   6   2        8.55        6.91        1.71 o
  -7   6   2        6.60        9.45        1.52 o
  -6   6   2       57.10       53.41        3.61 o
  -5   6   2       13.05       13.72        1.55 o
  -4   6   2       23.60       22.16        1.86 o
  -3   6   2       65.40       54.81        4.25 o
  -2   6   2       27.80       30.33        1.73 o
  -1   6   2      174.50      175.54        6.00 o
   0   6   2      121.30      126.93        5.57 o
   1   6   2      138.60      143.02        6.65 o
   2   6   2      470.00      466.17       21.51 o
   3   6   2       94.20       92.13        6.73 o
   4   6   2      164.80      155.66       10.79 o
   5   6   2        9.70       11.38        1.13 o
   6   6   2       85.80       86.96        6.85 o
   7   6   2       15.60       11.59        2.33 o
   8   6   2        5.55        0.97        2.55 o
  -8   7   2       -0.85        2.38        2.17 o
  -7   7   2       14.30       12.18        2.37 o
  -6   7   2       15.80       13.82        2.20 o
  -5   7   2       64.80       58.93        6.12 o
  -4   7   2        2.85        1.97        1.19 o
  -3   7   2       27.90       25.08        2.29 o
  -2   7   2      362.55      332.97       18.13 o
  -1   7   2       53.50       51.87        2.90 o
   0   7   2       25.00       25.51        1.80 o
   1   7   2      261.90      243.27       12.96 o
   2   7   2       13.40       15.63        1.32 o
   3   7   2       19.50       21.04        1.73 o
   4   7   2      131.45      126.19       11.26 o
   5   7   2      104.15       97.33        9.73 o
   6   7   2       28.25       27.46        3.07 o
   7   7   2       17.80       18.27        3.68 o
   8   7   2       14.30       15.22        6.20 o
  -8   8   2        2.80        1.82        2.26 o
  -7   8   2        3.15        0.46        2.02 o
  -6   8   2       22.95       23.05        2.93 o
  -5   8   2       15.55       16.78        2.17 o
  -4   8   2       50.10       50.06        3.80 o
  -3   8   2      104.60       97.13        5.54 o
  -2   8   2      118.10      115.41        6.24 o
  -1   8   2       38.50       42.77        2.60 o
   0   8   2      256.60      267.88       11.80 o
   1   8   2       43.15       46.67        2.62 o
   2   8   2       66.25       62.32        3.14 o
   3   8   2      148.60      141.71        9.01 o
   4   8   2      121.90      113.66        9.48 o
   5   8   2       26.20       25.36        2.70 o
   6   8   2       10.90       14.25        2.17 o
   7   8   2        3.30        1.40        2.37 o
  -8   9   2        2.70        1.52        1.63 o
  -7   9   2       24.75       27.90        3.58 o
  -6   9   2        9.10        8.89        2.13 o
  -5   9   2       36.85       39.95        3.72 o
  -4   9   2        0.30        2.71        1.46 o
  -3   9   2       60.50       55.24        4.27 o
  -2   9   2       16.50       13.04        1.39 o
  -1   9   2       27.70       28.46        2.20 o
   0   9   2       73.50       78.82        3.70 o
   1   9   2      291.10      263.54       12.26 o
   2   9   2       46.30       46.02        2.64 o
   3   9   2       11.40       11.45        1.76 o
   4   9   2        6.80        7.03        1.35 o
   5   9   2        5.50        2.78        1.58 o
   6   9   2        4.25        5.70        2.01 o
   7   9   2        1.65        0.09        3.65 o
  -7  10   2        7.05       11.94        2.18 o
  -6  10   2       21.65       23.77        2.79 o
  -5  10   2        6.10        9.43        1.48 o
  -4  10   2        6.25        6.79        1.45 o
  -3  10   2       47.15       43.07        3.09 o
  -2  10   2        1.60        4.51        1.00 o
  -1  10   2       15.00       13.24        2.00 o
   0  10   2       71.40       69.81        3.80 o
   1  10   2       95.95       92.70        4.52 o
   2  10   2        5.40        3.58        1.71 o
   3  10   2       28.65       30.07        2.67 o
   4  10   2       24.35       26.02        2.37 o
   5  10   2       32.05       37.76        3.67 o
   6  10   2       15.90       19.60        2.47 o
   7  10   2        3.40        4.60        3.30 o
  -7  11   2        6.50        6.85        2.72 o
  -6  11   2       20.20       25.72        2.68 o
  -5  11   2       30.50       24.65        3.18 o
  -4  11   2        9.25       12.18        1.54 o
  -3  11   2       22.05       22.89        2.00 o
  -2  11   2       18.80       18.86        1.70 o
  -1  11   2       23.20       21.58        2.30 o
   0  11   2      140.70      147.00        7.00 o
   1  11   2       99.80       96.56        5.70 o
   2  11   2      130.95      118.95       10.10 o
   3  11   2       21.15       23.61        2.42 o
   4  11   2       44.00       47.53        4.23 o
   5  11   2        9.85       11.17        2.14 o
   6  11   2       14.80       17.57        3.60 o
  -6  12   2        8.60       11.91        2.21 o
  -5  12   2        1.45        0.86        2.60 o
  -4  12   2        6.40        5.49        1.52 o
  -3  12   2       43.50       42.60        2.60 o
  -2  12   2        8.30        7.39        1.70 o
  -1  12   2       72.20       65.00        5.30 o
   0  12   2       19.00       26.04        2.60 o
   1  12   2      112.70      122.99        7.10 o
   2  12   2       22.55       19.88        2.57 o
   3  12   2       95.70       83.48        8.59 o
   4  12   2        4.15        4.03        1.62 o
   5  12   2        0.55        0.17        2.66 o
   6  12   2        1.30        5.43        3.50 o
  -6  13   2        9.70        4.25        4.30 o
  -5  13   2       18.80       19.97        2.82 o
  -4  13   2       20.20       18.61        2.44 o
  -3  13   2       28.50       26.22        2.30 o
  -2  13   2        3.60        1.58        1.50 o
  -1  13   2        8.00       11.11        1.50 o
   0  13   2       34.60       36.66        3.20 o
   1  13   2       20.70       23.84        2.60 o
   2  13   2       60.80       61.33        4.80 o
   3  13   2        1.00        0.77        3.29 o
   4  13   2       -0.60        0.45        1.87 o
   5  13   2       -0.40        0.85        3.60 o
  -5  14   2       13.15       16.50        2.54 o
  -4  14   2        1.60        0.42        1.40 o
  -3  14   2        6.30        7.61        1.70 o
  -2  14   2        2.00        1.33        1.50 o
  -1  14   2        0.10        2.23        0.89 o
   0  14   2       23.30       21.12        3.00 o
   1  14   2       14.20       16.47        3.00 o
   2  14   2        8.90        6.31        2.30 o
   3  14   2       14.45       11.96        2.33 o
   4  14   2        7.10        1.72        2.79 o
  -4  15   2        6.00        4.32        2.40 o
  -3  15   2        6.30        6.56        1.60 o
  -2  15   2        2.60        2.88        1.60 o
  -1  15   2       23.70       20.07        2.50 o
   0  15   2        4.20        3.67        1.70 o
   1  15   2       25.80       25.58        3.40 o
   2  15   2       23.10       22.36        2.10 o
   3  15   2        3.30        4.02        2.50 o
  -2  16   2        3.10        8.66        2.10 o
  -1  16   2        3.00        0.68        1.90 o
   0  16   2        3.90        0.22        1.80 o
   1  16   2       10.40       10.54        2.30 o
  -9   0   3        6.20        5.45        3.20 o
  -8   0   3        0.00        0.25        0.01 o
  -7   0   3        2.00        3.33        1.50 o
  -6   0   3       70.30       64.65        5.50 o
  -5   0   3       20.90       21.88        2.30 o
  -4   0   3      106.40      108.76        6.80 o
  -3   0   3       88.20       89.57        5.50 o
  -2   0   3      443.20      470.13       27.50 o
   1   0   3      595.70      610.32       79.80 o
   2   0   3       37.50       39.47        4.10 o
   3   0   3       28.20       26.76        2.60 o
   4   0   3       37.80       36.46        4.90 o
   5   0   3        3.40        2.25        1.90 o
   6   0   3       26.30       31.71        3.70 o
   7   0   3       -3.40        0.35        3.40 o
   8   0   3       -0.60        0.50        5.58 o
  -9   1   3        4.80        4.78        1.87 o
  -8   1   3       23.55       26.27        2.33 o
  -7   1   3        2.85        1.98        1.10 o
  -6   1   3       75.15       69.40        4.78 o
  -5   1   3       87.65       88.10        4.49 o
  -4   1   3      377.50      373.54       21.29 o
  -3   1   3      400.05      397.45       17.47 o
  -2   1   3      336.20      363.81       14.75 o
   1   1   3       73.50       65.39        5.20 o
   2   1   3        3.65        8.52        1.56 o
   3   1   3      131.05      128.77        9.79 o
   4   1   3       87.30       87.75        8.03 o
   5   1   3      104.60       95.35        8.96 o
   6   1   3       28.85       32.60        3.44 o
   7   1   3        2.90        0.96        1.87 o
   8   1   3        0.20        1.31        2.52 o
  -9   2   3       24.55       23.52        3.11 o
  -8   2   3        5.25        5.17        1.50 o
  -7   2   3        2.20        0.73        1.17 o
  -6   2   3       31.35       32.73        2.20 o
  -5   2   3      167.20      169.85        8.21 o
  -4   2   3       40.30       38.94        2.23 o
  -3   2   3      909.80      894.99       38.97 o
  -2   2   3      701.30      692.03       29.07 o
  -1   2   3      329.05      368.78       23.91 o
   0   2   3      275.95      397.64       15.19 o
   1   2   3       80.10       66.17        7.90 o
   2   2   3      407.80      390.76       29.90 o
   3   2   3      171.20      172.21       19.80 o
   4   2   3      151.05      136.53       10.51 o
   5   2   3       19.70       20.42        2.26 o
   6   2   3        8.50        7.59        1.71 o
   7   2   3       15.50       15.52        2.33 o
   8   2   3        5.25        5.97        2.06 o
  -9   3   3        1.20        1.19        2.53 o
  -8   3   3       13.35       13.46        2.19 o
  -7   3   3       93.05       87.18        6.61 o
  -6   3   3        1.10        0.29        1.26 o
  -5   3   3       64.40       64.16        3.09 o
  -4   3   3        5.40        3.47        0.99 o
  -3   3   3       46.60       45.06        1.85 o
  -2   3   3      385.45      382.47       18.40 o
  -1   3   3        2.10        2.91        0.60 o
   0   3   3      230.85      252.71       10.70 o
   1   3   3      291.55      287.78       18.49 o
   2   3   3        6.95        5.94        1.42 o
   3   3   3      107.50      106.46        9.43 o
   4   3   3       41.10       40.26        2.93 o
   5   3   3      133.55      133.09        8.63 o
   6   3   3       94.10       91.91        6.99 o
   7   3   3       33.25       35.33        4.69 o
   8   3   3       13.15        7.09        3.03 o
  -9   4   3        5.65        6.08        2.02 o
  -8   4   3        1.15        3.34        1.45 o
  -7   4   3       12.65       11.93        1.64 o
  -6   4   3       30.00       34.37        2.63 o
  -5   4   3       29.35       31.87        1.84 o
  -4   4   3      244.75      235.03       13.22 o
  -3   4   3       44.80       45.88        2.23 o
  -2   4   3      329.50      328.80       14.07 o
  -1   4   3      102.80      120.68        4.30 o
   0   4   3      492.45      535.54       21.80 o
   1   4   3      162.45      160.42        9.09 o
   2   4   3      101.15       99.20        6.86 o
   3   4   3       32.90       31.91        2.35 o
   4   4   3      175.40      179.97       15.12 o
   5   4   3       55.20       53.84        4.43 o
   6   4   3       50.10       51.96        5.31 o
   7   4   3        3.85        4.88        1.52 o
   8   4   3        8.35        5.27        2.57 o
  -9   5   3        4.55        3.14        1.95 o
  -8   5   3        7.75       10.44        1.93 o
  -7   5   3        2.15        4.97        1.85 o
  -6   5   3       77.30       76.91        5.09 o
  -5   5   3       43.55       37.35        3.38 o
  -4   5   3      114.90      113.68        9.66 o
  -3   5   3      126.95      129.38        7.35 o
  -2   5   3       13.05       11.11        0.96 o
  -1   5   3      508.80      556.08       19.60 o
   0   5   3       41.45       41.51        2.06 o
   1   5   3       69.55       67.31        3.13 o
   2   5   3      254.10      239.31       21.30 o
   3   5   3      249.50      223.80       31.90 o
   4   5   3       34.10       32.79        3.60 o
   5   5   3       68.90       63.81        4.57 o
   6   5   3        5.15        5.13        1.79 o
   7   5   3       12.55       14.03        2.26 o
   8   5   3       11.65       11.27        3.12 o
  -9   6   3        0.65        1.72        1.99 o
  -8   6   3       -0.55        3.75        1.52 o
  -7   6   3        9.15       11.15        2.06 o
  -6   6   3       14.45       15.64        1.60 o
  -5   6   3       30.15       27.87        2.92 o
  -4   6   3       76.50       69.98        5.57 o
  -3   6   3       41.95       41.09        2.44 o
  -2   6   3      206.30      219.85       10.40 o
  -1   6   3      160.20      172.44        5.90 o
   0   6   3       40.85       46.75        2.28 o
   1   6   3      230.05      219.66       11.78 o
   2   6   3       56.60       49.60        3.05 o
   3   6   3      104.20       91.99       10.00 o
   4   6   3       38.60       41.06        5.90 o
   5   6   3       46.25       43.30        4.56 o
   6   6   3       75.85       74.65        5.66 o
   7   6   3        9.40        6.13        2.09 o
   8   6   3        1.70        2.49        2.72 o
  -8   7   3       -1.50        0.78        2.06 o
  -7   7   3        2.50        4.53        1.61 o
  -6   7   3      136.15      132.81       12.20 o
  -5   7   3        3.45        2.20        1.41 o
  -4   7   3      116.70      118.18        8.87 o
  -3   7   3        9.40        9.30        1.25 o
  -2   7   3       40.60       41.24        2.42 o
  -1   7   3      151.90      160.83        6.90 o
   0   7   3       89.95       93.40        4.18 o
   1   7   3       24.60       27.60        2.24 o
   2   7   3       19.70       20.90        1.41 o
   3   7   3        4.75        6.48        1.14 o
   4   7   3       12.50       12.17        2.30 o
   5   7   3       75.35       71.56        8.31 o
   6   7   3        3.00        0.70        1.74 o
   7   7   3        1.60        1.18        3.61 o
   8   7   3       13.60       13.87        4.90 o
  -8   8   3        4.50        0.28        2.14 o
  -7   8   3        3.55        2.23        2.04 o
  -6   8   3        7.70       10.78        2.02 o
  -5   8   3       49.85       49.76        5.77 o
  -4   8   3       55.40       54.80        4.49 o
  -3   8   3        0.60        2.85        1.45 o
  -2   8   3      229.20      230.69       10.00 o
  -1   8   3       48.60       48.92        2.40 o
   0   8   3      238.15      232.17        8.75 o
   1   8   3       39.70       41.35        2.69 o
   2   8   3       39.85       42.05        2.35 o
   3   8   3        9.55       11.15        1.31 o
   4   8   3       65.55       68.51        6.03 o
   5   8   3       90.90       80.73       10.03 o
   6   8   3        7.40        9.62        2.29 o
   7   8   3       16.25       17.01        2.99 o
  -8   9   3        6.50        1.26        2.24 o
  -7   9   3       21.30       23.49        3.31 o
  -6   9   3       24.25       22.92        2.78 o
  -5   9   3        1.15        3.60        1.28 o
  -4   9   3       45.50       42.47        2.95 o
  -3   9   3        4.55        4.38        1.23 o
  -2   9   3       23.30       27.69        1.80 o
  -1   9   3       56.80       58.82        2.90 o
   0   9   3       39.80       34.51        2.00 o
   1   9   3       86.20       80.22        5.50 o
   2   9   3      115.20      109.31        6.15 o
   3   9   3       19.90       18.94        2.06 o
   4   9   3       42.30       42.34        4.71 o
   5   9   3        3.50        3.12        2.02 o
   6   9   3        7.25        6.38        2.80 o
   7   9   3        3.70        0.30        3.90 o
  -7  10   3        6.35        3.98        2.84 o
  -6  10   3        3.80        3.43        1.86 o
  -5  10   3        1.25        0.94        1.10 o
  -4  10   3       -0.40        0.69        1.34 o
  -3  10   3      136.65      124.73        7.57 o
  -2  10   3       31.20       32.14        2.00 o
  -1  10   3        1.70        0.56        1.00 o
   0  10   3       54.80       56.67        2.90 o
   1  10   3        7.15        7.72        1.55 o
   2  10   3        2.40        2.83        1.66 o
   3  10   3       19.05       19.26        1.97 o
   4  10   3       63.50       67.77       11.40 o
   5  10   3       21.10       24.24        3.61 o
   6  10   3       19.95       21.23        3.57 o
   7  10   3        0.30        0.12        4.60 o
  -7  11   3        3.25        4.62        2.03 o
  -6  11   3        3.60        5.25        1.97 o
  -5  11   3        1.90        3.92        1.62 o
  -4  11   3       88.45       88.69        6.58 o
  -3  11   3        9.70        7.97        1.20 o
  -2  11   3       33.80       31.70        2.10 o
  -1  11   3       17.20       18.67        1.60 o
   0  11   3      272.20      266.24       12.40 o
   1  11   3      115.85      106.29        5.85 o
   2  11   3       29.60       29.21        2.44 o
   3  11   3        2.40        3.07        1.42 o
   4  11   3       15.90       16.31        4.10 o
   5  11   3        5.45        3.00        3.69 o
   6  11   3       -1.65        0.19        1.45 o
  -6  12   3        3.05        6.20        2.30 o
  -5  12   3       -1.45        1.18        2.06 o
  -4  12   3        1.70        1.36        1.53 o
  -3  12   3        2.40        3.38        1.00 o
  -2  12   3       28.00       31.42        2.30 o
  -1  12   3       11.10       12.94        1.50 o
   0  12   3       30.70       29.08        2.40 o
   1  12   3       91.60       83.75        6.80 o
   2  12   3       14.35       14.71        1.63 o
   3  12   3        1.10        1.62        1.63 o
   4  12   3        9.35       12.22        2.78 o
   5  12   3        1.20        4.82        2.59 o
  -6  13   3        7.45        2.25        2.66 o
  -5  13   3        2.45        0.73        1.88 o
  -4  13   3        3.10        3.71        1.70 o
  -3  13   3       19.40       19.10        1.60 o
  -2  13   3        5.50        3.85        1.40 o
  -1  13   3        6.50        6.30        1.50 o
   0  13   3       55.40       56.26        3.50 o
   1  13   3       19.00       21.07        2.00 o
   2  13   3       39.80       40.45        3.09 o
   3  13   3        3.50        1.28        1.55 o
   4  13   3        6.40        5.22        2.42 o
   5  13   3       -1.80        0.03        2.70 o
  -5  14   3        7.75        9.91        2.04 o
  -4  14   3        5.90        7.49        1.70 o
  -3  14   3        8.70        9.97        1.60 o
  -2  14   3       10.00        9.74        1.60 o
  -1  14   3        5.10        3.88        1.30 o
   0  14   3        4.90        4.89        1.50 o
   1  14   3        9.60        6.56        1.50 o
   2  14   3       12.50       13.48        1.30 o
   3  14   3        4.20        3.95        2.09 o
   4  14   3        6.30        4.30        4.10 o
  -4  15   3        5.50       10.25        2.90 o
  -3  15   3        2.80        2.75        1.80 o
  -2  15   3        3.10        1.05        1.70 o
  -1  15   3       18.80       15.22        2.10 o
   0  15   3        8.00       11.03        1.60 o
   1  15   3        6.60        5.76        1.60 o
   2  15   3        4.80        1.57        2.50 o
   3  15   3        1.60        1.48        3.20 o
  -2  16   3        5.70        7.87        3.80 o
  -1  16   3        4.20        1.35        2.00 o
   0  16   3        3.80        4.46        1.80 o
   1  16   3        3.20        0.42        3.10 o
  -9   0   4        5.70        3.33        2.10 o
  -8   0   4       87.10       78.76        9.30 o
  -7   0   4        1.00        4.32        3.40 o
  -6   0   4       33.40       38.99        3.20 o
  -5   0   4       40.20       40.83        3.50 o
  -4   0   4      173.80      163.35       11.20 o
  -3   0   4      128.00      129.23        8.20 o
  -2   0   4      723.80      725.09       44.10 o
  -1   0   4       65.50       69.33        2.10 o
   0   0   4       16.30       12.19        1.40 o
   1   0   4      496.50      507.39       44.30 o
   2   0   4      286.30      261.40       28.50 o
   4   0   4       38.00       41.58        5.30 o
   5   0   4        7.10        4.82        2.30 o
   6   0   4        4.80        0.60        2.80 o
   7   0   4        4.60        3.64        2.10 o
   8   0   4        6.60        7.84        3.20 o
  -9   1   4        4.60        5.59        1.81 o
  -8   1   4        5.30        4.00        1.77 o
  -7   1   4        6.55        7.99        1.49 o
  -6   1   4       42.50       41.28        3.25 o
  -5   1   4       -0.15        0.38        1.06 o
  -4   1   4      314.00      302.09       17.06 o
  -3   1   4      268.60      261.12       11.17 o
  -2   1   4     1212.90     1146.26       55.76 o
  -1   1   4      235.60      238.19        8.37 o
   0   1   4       78.55       80.17        5.95 o
   1   1   4      133.20      146.85       13.80 o
   2   1   4      176.95      172.04       12.00 o
   3   1   4      182.00      157.50       11.48 o
   4   1   4        5.95        5.95        1.27 o
   5   1   4       73.90       75.64        6.63 o
   6   1   4        6.55        7.97        1.52 o
   7   1   4       15.45       16.93        2.30 o
   8   1   4        3.25        4.61        2.21 o
  -9   2   4        1.80        2.81        3.02 o
  -8   2   4        2.00        1.96        1.67 o
  -7   2   4       26.95       28.43        2.34 o
  -6   2   4        7.15       10.43        1.49 o
  -5   2   4       27.35       29.18        1.80 o
  -4   2   4       85.85       84.26        4.03 o
  -3   2   4      611.55      577.03       27.72 o
  -2   2   4      122.85      137.42        6.01 o
  -1   2   4       46.00       54.48        1.46 o
   0   2   4       18.70       17.49        0.96 o
   2   2   4      592.50      532.58       53.00 o
   3   2   4       68.60       56.50        5.50 o
   4   2   4       43.50       39.25        3.20 o
   5   2   4       35.00       32.95        2.91 o
   6   2   4        9.50        9.61        1.75 o
   7   2   4        0.20        2.68        2.35 o
   8   2   4        1.40        3.33        3.44 o
  -9   3   4        7.35       12.71        2.57 o
  -8   3   4       36.10       40.09        3.50 o
  -7   3   4       28.15       30.75        2.47 o
  -6   3   4        8.75        8.78        1.42 o
  -5   3   4       87.60       83.39        4.99 o
  -4   3   4      528.70      482.25       27.50 o
  -3   3   4       52.80       56.32        2.66 o
  -2   3   4      305.60      314.09       13.23 o
  -1   3   4       76.10       84.17        5.19 o
   0   3   4      229.00      256.24        9.69 o
   1   3   4       47.45       50.66        2.97 o
   2   3   4      545.95      550.05       38.50 o
   3   3   4      125.80      127.40       18.90 o
   4   3   4      181.40      162.98       16.20 o
   5   3   4        7.40        8.22        1.60 o
   6   3   4        1.95        1.53        0.90 o
   7   3   4        5.50        2.13        1.87 o
   8   3   4       -1.25        0.85        2.69 o
  -9   4   4        9.05       12.20        2.31 o
  -8   4   4       23.10       23.81        2.58 o
  -7   4   4       10.95       10.39        1.70 o
  -6   4   4       37.85       37.12        2.65 o
  -5   4   4       53.85       50.00        2.90 o
  -4   4   4       62.00       60.19        2.90 o
  -3   4   4      180.35      169.58        9.45 o
  -2   4   4       23.50       26.20        1.27 o
  -1   4   4       56.60       63.54        3.72 o
   0   4   4       27.10       26.94        1.88 o
   1   4   4      267.00      263.44       14.96 o
   2   4   4        2.40        1.15        1.70 o
   3   4   4      125.40      134.93       14.70 o
   4   4   4       14.00       16.50        2.22 o
   5   4   4       83.30       75.65        6.63 o
   6   4   4       21.95       20.82        2.72 o
   7   4   4        7.90        6.17        1.76 o
   8   4   4       15.10       12.80        3.72 o
  -9   5   4        0.40        0.21        1.88 o
  -8   5   4        9.95        6.48        1.67 o
  -7   5   4       32.30       36.86        2.97 o
  -6   5   4        3.40        1.72        1.79 o
  -5   5   4       73.60       69.20        5.10 o
  -4   5   4       58.00       59.15        2.82 o
  -3   5   4      132.35      125.22        6.44 o
  -2   5   4       36.85       41.11        1.48 o
  -1   5   4       59.90       59.86        2.50 o
   0   5   4      140.00      151.38        6.40 o
   1   5   4       15.35       10.17        1.84 o
   2   5   4       55.10       55.79        4.43 o
   3   5   4       30.70       33.66        3.20 o
   4   5   4       57.55       63.97        5.45 o
   5   5   4       89.20       84.54        6.10 o
   6   5   4       55.65       52.27        5.64 o
   7   5   4       41.20       40.49        3.86 o
   8   5   4        1.10        0.07        2.33 o
  -9   6   4       -0.40        0.96        2.71 o
  -8   6   4        6.60        6.86        2.36 o
  -7   6   4       12.30       13.39        2.18 o
  -6   6   4        1.90        0.45        1.65 o
  -5   6   4       19.75       21.77        2.10 o
  -4   6   4       88.60       92.71        5.56 o
  -3   6   4      244.25      231.93       13.46 o
  -2   6   4       71.40       74.99        3.40 o
  -1   6   4       76.20       85.73        3.00 o
   0   6   4      118.00      121.34        5.31 o
   1   6   4       60.45       60.86        3.18 o
   2   6   4      157.20      147.08       13.40 o
   3   6   4      156.80      142.14       17.20 o
   4   6   4       81.15       82.30        7.48 o
   5   6   4       23.20       21.03        2.77 o
   6   6   4       13.60       11.50        2.04 o
   7   6   4       19.65       14.26        3.07 o
   8   6   4       25.40       18.86        5.90 o
  -8   7   4       -2.40        0.33        2.30 o
  -7   7   4        3.35        5.81        1.54 o
  -6   7   4       20.05       22.11        2.65 o
  -5   7   4        1.20        1.70        1.49 o
  -4   7   4       20.05       16.88        1.81 o
  -3   7   4       58.10       58.34        3.14 o
  -2   7   4       45.30       49.51        2.40 o
  -1   7   4      295.00      292.96       11.40 o
   0   7   4       36.45       37.62        1.95 o
   1   7   4      243.10      233.55        9.36 o
   2   7   4       33.85       32.49        2.73 o
   3   7   4       39.65       39.81        3.68 o
   4   7   4      236.25      229.61       23.33 o
   5   7   4      171.70      154.43       18.78 o
   6   7   4        3.65        0.54        1.94 o
   7   7   4       11.10       12.27        3.48 o
  -8   8   4        3.05        5.46        1.98 o
  -7   8   4        7.70        5.57        1.94 o
  -6   8   4       14.60       13.06        2.19 o
  -5   8   4        9.45        9.06        1.75 o
  -4   8   4        6.80        5.55        1.27 o
  -3   8   4      149.70      142.46        7.87 o
  -2   8   4       56.10       52.25        2.60 o
  -1   8   4       11.10        9.82        1.10 o
   0   8   4       76.00       75.66        3.08 o
   1   8   4       20.75       19.04        1.48 o
   2   8   4       37.85       39.42        3.30 o
   3   8   4      170.25      167.31       14.90 o
   4   8   4      120.95      108.75       12.66 o
   5   8   4        4.00        4.19        2.17 o
   6   8   4       20.50       21.20        3.45 o
   7   8   4       12.40        9.72        4.20 o
  -8   9   4        0.80        1.62        2.11 o
  -7   9   4        1.55        0.29        1.91 o
  -6   9   4       56.25       54.06        6.13 o
  -5   9   4       10.35       13.45        1.72 o
  -4   9   4       18.95       18.88        2.02 o
  -3   9   4       52.75       48.74        3.51 o
  -2   9   4       11.00        9.27        1.20 o
  -1   9   4      135.60      145.07        5.80 o
   0   9   4       82.30       85.95        3.70 o
   1   9   4       48.15       45.52        2.82 o
   2   9   4       86.00       87.96        5.72 o
   3   9   4      206.50      197.71       19.40 o
   4   9   4       44.50       56.51        6.90 o
   5   9   4       16.55       17.99        2.87 o
   6   9   4       13.95       16.19        2.87 o
   7   9   4        0.80        6.59        6.08 o
  -7  10   4        6.65        9.40        2.16 o
  -6  10   4        9.70       11.43        1.92 o
  -5  10   4       23.85       29.88        2.46 o
  -4  10   4       59.30       55.43        4.57 o
  -3  10   4       54.00       57.83        3.10 o
  -2  10   4        1.80        2.08        1.10 o
  -1  10   4        0.30        0.29        1.10 o
   0  10   4       91.90       88.18        4.60 o
   1  10   4       46.05       44.59        2.67 o
   2  10   4       14.45       15.11        1.70 o
   3  10   4       13.40       12.94        2.16 o
   4  10   4       35.60       43.37        4.92 o
   5  10   4        1.45        0.36        3.37 o
   6  10   4        4.80        1.47        4.60 o
  -7  11   4        4.20        7.59        1.83 o
  -6  11   4       49.45       46.20        5.34 o
  -5  11   4        8.15        8.12        1.53 o
  -4  11   4        8.05       11.36        1.36 o
  -3  11   4       92.90       89.02        4.30 o
  -2  11   4        1.40        1.58        1.30 o
  -1  11   4      106.60      102.89        5.90 o
   0  11   4       45.00       45.82        2.70 o
   1  11   4       68.55       70.18        4.39 o
   2  11   4       20.75       18.01        2.11 o
   3  11   4       37.95       39.19        4.10 o
   4  11   4       11.95       13.09        3.15 o
   5  11   4       16.25       14.60        3.16 o
   6  11   4       10.70       14.83        5.30 o
  -6  12   4       -1.35        0.72        1.90 o
  -5  12   4       12.95       10.85        2.04 o
  -4  12   4        2.40        3.71        1.30 o
  -3  12   4        9.40        9.05        1.40 o
  -2  12   4        3.80        6.03        1.30 o
  -1  12   4       21.10       20.05        1.80 o
   0  12   4        4.10        5.18        1.20 o
   1  12   4       22.10       22.85        1.90 o
   2  12   4        9.95        8.67        1.71 o
   3  12   4       -1.35        0.57        2.23 o
   4  12   4       -1.70        0.58        3.90 o
   5  12   4        5.20        2.15        3.40 o
  -5  13   4       10.90       13.41        2.06 o
  -4  13   4        5.50        5.57        1.70 o
  -3  13   4       52.90       52.69        2.90 o
  -2  13   4       29.10       29.61        2.60 o
  -1  13   4        2.60        2.13        1.40 o
   0  13   4      122.00      109.79        7.20 o
   1  13   4       70.20       66.45        4.30 o
   2  13   4       26.70       24.86        3.04 o
   3  13   4        4.20        3.43        2.65 o
   4  13   4       10.45       18.31        3.56 o
  -5  14   4        3.80        2.61        1.90 o
  -4  14   4        2.10        3.04        1.50 o
  -3  14   4        6.20        7.45        1.40 o
  -2  14   4       14.60       14.29        2.00 o
  -1  14   4       25.40       23.40        2.30 o
   0  14   4        4.50        4.11        1.40 o
   1  14   4        4.90        4.65        1.40 o
   2  14   4       10.10       10.35        1.00 o
   3  14   4        5.10        6.65        2.40 o
   4  14   4        0.90        0.16        8.73 o
  -3  15   4       12.40       12.04        2.00 o
  -2  15   4       -0.30        0.54        1.53 o
  -1  15   4       25.00       23.92        2.70 o
   0  15   4        7.70        9.18        1.70 o
   1  15   4        0.20        0.14        1.16 o
   2  15   4        4.10        2.46        2.30 o
  -1  16   4        0.80        0.63        3.22 o
   0  16   4        7.90        9.20        2.10 o
  -9   0   5       -0.30        1.05        2.85 o
  -8   0   5       10.10        9.09        2.30 o
  -7   0   5        8.50        6.29        2.30 o
  -6   0   5        0.70        0.78        2.84 o
  -5   0   5      185.80      189.14       14.70 o
  -4   0   5       35.70       35.18        2.90 o
  -3   0   5        3.70        0.34        1.40 o
  -2   0   5      145.80      163.99        7.20 o
  -1   0   5      215.80      251.30        8.60 o
   0   0   5       31.20       31.67        2.80 o
   1   0   5      201.60      176.75       17.10 o
   3   0   5      143.20      131.82       13.00 o
   4   0   5        5.00        4.39        1.90 o
   5   0   5       23.60       22.95        2.60 o
   6   0   5        3.00        0.00        2.00 o
   7   0   5        7.20        9.00        3.90 o
   8   0   5       19.80       11.46        5.00 o
  -9   1   5       22.05       19.73        2.49 o
  -8   1   5        2.80        1.57        1.71 o
  -7   1   5      104.45       99.21        7.75 o
  -6   1   5       67.10       61.09        4.44 o
  -5   1   5       61.25       56.22        3.85 o
  -4   1   5       93.25       92.11        4.95 o
  -3   1   5      199.60      193.91        8.39 o
  -2   1   5      425.30      422.80       16.13 o
  -1   1   5      207.60      234.38        6.14 o
   0   1   5      390.75      400.86       25.70 o
   1   1   5       77.00       75.89        4.56 o
   2   1   5      239.65      220.54       12.41 o
   3   1   5       11.50        5.51        2.80 o
   4   1   5       36.05       34.55        3.31 o
   5   1   5       95.30       94.10       10.21 o
   6   1   5       47.15       45.44        4.65 o
   7   1   5        9.60       11.44        2.16 o
   8   1   5       22.60       20.70        3.87 o
  -9   2   5        3.70        4.59        1.96 o
  -8   2   5        5.30        4.03        1.79 o
  -7   2   5       25.90       25.96        2.87 o
  -6   2   5        8.10        8.48        1.46 o
  -5   2   5      303.35      281.82       19.15 o
  -4   2   5       55.55       50.82        2.94 o
  -3   2   5      204.10      203.49        9.58 o
  -2   2   5      179.60      204.87       11.45 o
  -1   2   5      315.55      341.05       12.38 o
   0   2   5       31.15       31.22        2.62 o
   1   2   5       97.25       91.05        5.77 o
   2   2   5       53.30       53.63        3.78 o
   3   2   5       15.70       18.83        2.60 o
   4   2   5       73.00       71.83        6.79 o
   5   2   5       54.90       55.71        3.64 o
   6   2   5       59.55       61.90        4.21 o
   7   2   5        8.55        6.69        2.20 o
   8   2   5        7.75        6.58        3.30 o
  -9   3   5       15.60       19.25        3.16 o
  -8   3   5        1.95        1.74        1.38 o
  -7   3   5       20.75       22.98        1.91 o
  -6   3   5       75.05       68.62        4.46 o
  -5   3   5      106.70       99.62        5.13 o
  -4   3   5      118.65      120.01        6.04 o
  -3   3   5       13.30       12.08        1.03 o
  -2   3   5      137.80      144.82        8.96 o
  -1   3   5      101.00      106.67        4.25 o
   0   3   5       86.85       88.89        3.62 o
   1   3   5       37.50       35.59        3.07 o
   2   3   5      107.10      104.29        7.67 o
   3   3   5        2.20        2.25        2.50 o
   4   3   5      181.55      186.09       14.29 o
   5   3   5       68.65       61.00        4.96 o
   6   3   5        7.85        9.22        1.59 o
   7   3   5       10.00       10.19        2.38 o
   8   3   5        1.95        5.63        2.67 o
  -9   4   5       11.30        9.52        3.20 o
  -8   4   5       11.05       11.77        1.84 o
  -7   4   5       23.00       26.52        2.48 o
  -6   4   5        2.05        1.98        1.17 o
  -5   4   5       56.20       52.40        2.83 o
  -4   4   5      150.65      151.86        7.15 o
  -3   4   5        7.60       10.03        0.85 o
  -2   4   5       65.65       69.32        3.74 o
  -1   4   5      160.90      161.08        5.26 o
   0   4   5      260.20      253.30        9.60 o
   1   4   5      156.00      146.35        9.45 o
   2   4   5       75.10       81.93        6.29 o
   3   4   5       68.60       61.76        4.80 o
   4   4   5        0.00        0.59        0.01 o
   5   4   5       33.70       34.87        3.30 o
   6   4   5       20.30       22.05        2.06 o
   7   4   5       11.90        9.88        1.84 o
   8   4   5       13.50       15.92        3.97 o
  -9   5   5        0.70        2.55        1.91 o
  -8   5   5        0.20        0.38        1.74 o
  -7   5   5       47.00       43.71        4.12 o
  -6   5   5        4.35        4.67        1.17 o
  -5   5   5       19.40       21.08        1.45 o
  -4   5   5       26.90       27.16        1.88 o
  -3   5   5        3.05        3.30        0.86 o
  -2   5   5      177.70      181.32       14.27 o
  -1   5   5       18.80       14.86        1.01 o
   0   5   5      113.15      122.38        4.33 o
   1   5   5       92.75       97.25        4.80 o
   2   5   5       61.50       56.06        4.03 o
   3   5   5      104.15       94.48        8.03 o
   4   5   5       10.10        9.36        1.30 o
   5   5   5        8.80       10.97        1.54 o
   6   5   5       29.70       29.25        3.28 o
   7   5   5       43.35       43.91        5.17 o
   8   5   5        8.50        5.98        4.30 o
  -9   6   5        5.80        5.21        2.16 o
  -8   6   5        3.10        0.25        1.67 o
  -7   6   5        9.00        9.71        1.67 o
  -6   6   5       52.65       56.24        5.23 o
  -5   6   5       36.50       35.77        3.09 o
  -4   6   5       41.45       39.37        2.80 o
  -3   6   5      222.25      212.39       11.61 o
  -2   6   5        8.60        9.19        1.00 o
  -1   6   5       40.60       38.03        1.80 o
   0   6   5      173.20      177.61        7.21 o
   1   6   5       45.10       49.16        2.87 o
   2   6   5       83.55       79.65        5.80 o
   3   6   5       95.40       95.09       11.20 o
   4   6   5        4.65        1.13        2.19 o
   5   6   5       61.50       54.59        9.50 o
   6   6   5       13.90       14.08        2.40 o
   7   6   5        6.25        5.73        2.31 o
  -8   7   5        4.10        2.40        2.05 o
  -7   7   5        2.90        4.77        2.01 o
  -6   7   5       12.00       14.14        1.82 o
  -5   7   5       53.85       54.93        4.79 o
  -4   7   5       62.25       58.84        4.32 o
  -3   7   5        4.60        4.33        0.81 o
  -2   7   5        7.60        7.96        1.00 o
  -1   7   5      183.00      185.38        6.80 o
   0   7   5      193.65      202.42        7.60 o
   1   7   5       15.35       16.51        1.31 o
   2   7   5       32.20       37.44        3.59 o
   3   7   5       37.00       28.83        5.60 o
   4   7   5      245.85      237.99       23.69 o
   5   7   5       10.20        7.98        4.80 o
   6   7   5       23.70       22.94        3.30 o
   7   7   5       11.60        3.42        5.20 o
  -8   8   5       10.50        9.78        2.32 o
  -7   8   5       34.35       36.66        3.43 o
  -6   8   5       43.40       42.27        5.44 o
  -5   8   5        4.65        3.75        1.36 o
  -4   8   5      108.95      108.22        8.06 o
  -3   8   5        1.00        1.35        2.20 o
  -2   8   5       54.10       55.85        2.60 o
  -1   8   5      174.50      177.27        8.10 o
   0   8   5       67.05       73.91        2.69 o
   1   8   5       42.15       41.86        2.05 o
   2   8   5       35.00       33.81        2.93 o
   3   8   5       92.80       82.81        9.80 o
   4   8   5       33.35       27.44        4.26 o
   5   8   5       15.80       15.03        4.60 o
   6   8   5        7.35       11.72        2.48 o
   7   8   5        5.30        9.55        4.10 o
  -8   9   5        7.45        3.68        3.21 o
  -7   9   5        1.35        0.19        2.01 o
  -6   9   5       31.50       27.55        3.01 o
  -5   9   5       39.75       45.00        3.37 o
  -4   9   5        1.80        3.02        1.05 o
  -3   9   5        2.90        3.63        0.90 o
  -2   9   5       83.20       88.79        3.90 o
  -1   9   5       50.70       52.46        2.50 o
   0   9   5       73.55       72.53        3.08 o
   1   9   5      153.65      154.79        7.53 o
   2   9   5       13.60       14.76        2.80 o
   3   9   5       16.25       17.30        2.69 o
   4   9   5       41.00       43.02        8.00 o
   5   9   5        5.85        5.58        3.08 o
   6   9   5        9.35       11.24        2.72 o
  -7  10   5        8.55        9.07        2.14 o
  -6  10   5        7.00        4.91        1.48 o
  -5  10   5        3.95        4.11        1.25 o
  -4  10   5       15.35       12.60        1.57 o
  -3  10   5        3.70        3.45        1.20 o
  -2  10   5       20.20       20.30        1.60 o
  -1  10   5      226.70      218.79        8.80 o
   0  10   5       61.60       65.02        3.00 o
   1  10   5       51.30       52.41        2.42 o
   2  10   5       39.75       39.85        3.75 o
   3  10   5       38.55       37.12        4.46 o
   4  10   5        3.00        6.76        2.25 o
   5  10   5        3.75        0.23        3.01 o
   6  10   5        0.70        0.71        4.69 o
  -7  11   5        5.75        3.51        2.04 o
  -6  11   5        3.75        4.41        1.59 o
  -5  11   5        2.25        4.54        1.29 o
  -4  11   5       17.00       17.67        1.60 o
  -3  11   5       26.80       23.50        2.00 o
  -2  11   5       10.10        9.04        1.40 o
  -1  11   5      133.00      129.02        6.80 o
   0  11   5       26.30       22.09        1.70 o
   1  11   5       98.15       90.22        5.41 o
   2  11   5        4.45        3.81        2.06 o
   3  11   5        6.60        3.50        2.58 o
   4  11   5       29.80       28.42        3.82 o
   5  11   5        6.45        2.54        3.48 o
  -6  12   5        5.10        5.89        2.21 o
  -5  12   5        3.45        4.51        1.48 o
  -4  12   5       47.80       45.58        3.50 o
  -3  12   5       75.80       74.35        5.50 o
  -2  12   5        2.30        4.09        1.20 o
  -1  12   5        5.80        5.48        1.30 o
   0  12   5      169.20      154.94        8.20 o
   1  12   5       15.00       14.45        2.15 o
   2  12   5       12.00       12.57        2.41 o
   3  12   5        3.45        2.12        2.38 o
   4  12   5       11.70       11.40        3.40 o
   5  12   5       19.10       24.67        6.10 o
  -5  13   5       10.60       10.20        1.80 o
  -4  13   5       23.90       22.25        2.10 o
  -3  13   5        6.50        5.71        1.60 o
  -2  13   5      101.00       89.16        6.10 o
  -1  13   5        2.40        1.56        1.20 o
   0  13   5       43.70       40.29        2.80 o
   1  13   5       19.60       20.40        1.50 o
   2  13   5        4.85        4.31        1.90 o
   3  13   5        6.70       13.33        3.50 o
   4  13   5       15.80       11.27        5.30 o
  -4  14   5       25.20       23.18        2.40 o
  -3  14   5        3.10        4.82        1.30 o
  -2  14   5       10.00       12.67        1.80 o
  -1  14   5        8.60       10.48        1.70 o
   0  14   5        6.50        8.39        1.40 o
   1  14   5       23.20       20.54        2.20 o
   2  14   5       18.05       18.73        3.05 o
   3  14   5        3.50        7.13        4.80 o
  -3  15   5        5.80        6.12        1.60 o
  -2  15   5       26.10       22.65        2.60 o
  -1  15   5        9.10        9.96        1.80 o
   0  15   5        6.70        6.04        1.50 o
   1  15   5       -2.10        1.44        2.40 o
   2  15   5       12.60       11.41        3.20 o
  -9   0   6        4.70        3.42        3.10 o
  -8   0   6       22.80       21.35        2.70 o
  -7   0   6        9.20       11.45        1.80 o
  -6   0   6      121.00      125.66       12.70 o
  -5   0   6       36.50       38.36        3.70 o
  -4   0   6        2.50        4.17        1.50 o
  -3   0   6      162.20      154.20       12.00 o
  -2   0   6       21.90       22.35        1.40 o
  -1   0   6     1313.00     1272.52       52.50 o
   0   0   6       75.80       75.82        5.80 o
   1   0   6       30.20       35.95        4.60 o
   2   0   6      234.00      205.32       18.70 o
   3   0   6        5.60        5.58        2.60 o
   4   0   6       -1.20        0.05        1.40 o
   5   0   6        8.70       10.62        2.10 o
   6   0   6       35.00       33.13        3.60 o
   7   0   6       23.30       22.27        3.70 o
   8   0   6        7.80        0.11        4.20 o
  -9   1   6        5.40        6.51        1.77 o
  -8   1   6        8.10        8.54        1.67 o
  -7   1   6       16.35       15.00        1.89 o
  -6   1   6      136.70      132.42        9.19 o
  -5   1   6       18.60       16.43        1.56 o
  -4   1   6      241.25      226.09       12.42 o
  -3   1   6       60.10       61.13        3.08 o
  -2   1   6      607.75      586.81       22.77 o
  -1   1   6      150.35      158.31        4.25 o
   0   1   6      232.90      226.05       20.55 o
   1   1   6      176.40      148.10        8.89 o
   2   1   6      149.10      134.73        8.84 o
   3   1   6      122.60      107.51       12.20 o
   4   1   6       16.90       17.26        2.10 o
   5   1   6       69.40       58.56        7.17 o
   6   1   6       24.85       23.87        2.34 o
   7   1   6       16.65       14.07        2.12 o
   8   1   6       -0.60        6.52        7.13 o
  -9   2   6       15.85       14.93        2.60 o
  -8   2   6       16.35       12.77        2.09 o
  -7   2   6       54.50       52.23        4.53 o
  -6   2   6       91.00       80.13        6.87 o
  -5   2   6        3.50        5.61        1.20 o
  -4   2   6        8.75       10.94        1.17 o
  -3   2   6      631.05      601.92       30.24 o
  -2   2   6      105.75      109.24        8.81 o
  -1   2   6       94.80       94.70        2.76 o
   0   2   6       18.85       21.54        1.65 o
   1   2   6      391.95      368.47       23.74 o
   2   2   6      725.10      673.97       59.80 o
   3   2   6       58.15       58.45        5.35 o
   4   2   6       21.60       26.83        2.27 o
   5   2   6        8.05        7.11        1.41 o
   6   2   6        4.45        5.80        1.31 o
   7   2   6       12.85        9.96        2.74 o
   8   2   6        4.85        5.89        3.02 o
  -9   3   6       12.15       12.90        2.45 o
  -8   3   6       26.65       24.35        2.87 o
  -7   3   6       33.45       32.74        3.22 o
  -6   3   6      345.00      294.83       24.38 o
  -5   3   6      101.20       97.80        6.56 o
  -4   3   6      216.80      214.61       10.76 o
  -3   3   6      173.10      163.94       11.90 o
  -2   3   6      233.75      238.44       19.66 o
  -1   3   6       10.00       10.45        0.92 o
   0   3   6      398.65      387.88       19.23 o
   1   3   6      250.55      240.06       17.13 o
   2   3   6      591.80      533.97       46.10 o
   3   3   6      107.75      102.84        8.73 o
   4   3   6       40.25       39.95        3.38 o
   5   3   6       47.10       47.46        3.42 o
   6   3   6       38.65       45.39        4.32 o
   7   3   6       15.15       12.57        2.18 o
   8   3   6        2.05        1.79        4.00 o
  -9   4   6        3.00        7.95        2.09 o
  -8   4   6       21.60       18.79        2.45 o
  -7   4   6       52.70       48.73        3.71 o
  -6   4   6       70.90       63.46        4.59 o
  -5   4   6       77.50       71.26        3.96 o
  -4   4   6      258.65      248.20       14.69 o
  -3   4   6       38.50       38.50        1.71 o
  -2   4   6      268.70      243.58       17.29 o
  -1   4   6      511.20      496.01       18.69 o
   0   4   6      226.75      228.54        8.73 o
   1   4   6        7.85        8.87        1.39 o
   2   4   6      121.30      129.38       12.60 o
   3   4   6       30.80       31.03        2.20 o
   4   4   6       78.25       82.02        7.27 o
   5   4   6       11.10       12.88        1.84 o
   6   4   6       38.65       36.76        4.27 o
   7   4   6       34.55       28.93        2.88 o
  -9   5   6        2.75        2.25        2.44 o
  -8   5   6       43.05       42.14        4.33 o
  -7   5   6       10.40       11.19        1.49 o
  -6   5   6       79.25       80.19        4.85 o
  -5   5   6      128.75      126.49        7.34 o
  -4   5   6      181.40      177.04        8.85 o
  -3   5   6       73.10       80.12        3.22 o
  -2   5   6      204.85      204.62       17.38 o
  -1   5   6       13.25       14.18        0.86 o
   0   5   6     1345.55     1209.61       48.90 o
   1   5   6        0.90        1.80        1.65 o
   2   5   6       33.80       27.12        4.20 o
   3   5   6       31.30       25.42        4.10 o
   4   5   6      114.10      115.34       10.41 o
   5   5   6       15.30       17.69        2.00 o
   6   5   6       16.60       17.14        1.90 o
   7   5   6        1.45        0.98        1.95 o
  -9   6   6        2.50        4.93        3.90 o
  -8   6   6       14.05       14.95        2.54 o
  -7   6   6       16.45       19.33        2.23 o
  -6   6   6      181.55      182.54       11.48 o
  -5   6   6       24.40       23.89        1.91 o
  -4   6   6       86.90       83.58        4.63 o
  -3   6   6        9.90       13.16        1.54 o
  -2   6   6       18.65       19.77        1.52 o
  -1   6   6       46.75       45.07        1.94 o
   0   6   6       45.60       47.81        2.34 o
   1   6   6      269.15      257.14       18.61 o
   2   6   6      123.40      108.74        8.10 o
   3   6   6      101.00       98.02        7.89 o
   4   6   6       28.35       24.60        3.66 o
   5   6   6       35.55       39.52        5.59 o
   6   6   6      116.95      101.17       12.53 o
   7   6   6        6.70       10.41        4.10 o
  -8   7   6        4.10        7.70        2.81 o
  -7   7   6        2.65        2.30        1.67 o
  -6   7   6        6.35        5.40        1.38 o
  -5   7   6       34.05       33.20        2.90 o
  -4   7   6      128.00      124.21        7.49 o
  -3   7   6       79.60       83.60        3.20 o
  -2   7   6      241.60      255.38       11.70 o
  -1   7   6       97.90      102.65        4.10 o
   0   7   6       94.00      102.04        4.04 o
   1   7   6       37.40       33.35        2.58 o
   2   7   6       47.50       48.80        3.87 o
   3   7   6      199.90      170.88       27.10 o
   4   7   6      118.10      102.95       19.60 o
   5   7   6       38.30       35.61        5.13 o
   6   7   6       25.45       21.78        4.25 o
   7   7   6       -0.10        3.34        3.29 o
  -8   8   6        3.20        3.36        2.14 o
  -7   8   6       19.70       21.05        2.61 o
  -6   8   6        5.15        3.06        1.56 o
  -5   8   6        5.55        5.03        1.35 o
  -4   8   6       42.20       42.81        3.29 o
  -3   8   6      106.10      110.08        4.50 o
  -2   8   6       33.50       32.98        1.90 o
  -1   8   6        7.40        8.69        0.90 o
   0   8   6       15.15       14.43        1.57 o
   1   8   6       33.60       33.84        3.09 o
   2   8   6      118.50      113.19        9.69 o
   3   8   6      378.00      342.56       30.85 o
   4   8   6       51.45       53.49        6.05 o
   5   8   6       57.90       51.65       10.20 o
   6   8   6       18.70       24.63        3.95 o
  -8   9   6       12.70       14.93        2.66 o
  -7   9   6       13.50       15.28        2.24 o
  -6   9   6       25.00       26.98        2.93 o
  -5   9   6        0.55        3.22        1.81 o
  -4   9   6      187.50      174.52       10.50 o
  -3   9   6      162.80      146.31        6.70 o
  -2   9   6      204.80      201.97        9.90 o
  -1   9   6       23.90       26.47        1.60 o
   0   9   6       16.00       16.89        1.43 o
   1   9   6       29.20       36.36        2.84 o
   2   9   6      234.50      204.78       19.48 o
   3   9   6       70.70       55.43       11.10 o
   4   9   6       13.60       16.68        3.90 o
   5   9   6       22.65       21.66        3.83 o
   6   9   6        9.90       15.07        3.40 o
  -7  10   6       -0.90        1.88        1.97 o
  -6  10   6        6.05        9.83        1.85 o
  -5  10   6        0.20        0.13        0.97 o
  -4  10   6      133.10      130.20        8.40 o
  -3  10   6       17.50       17.47        1.50 o
  -2  10   6       20.80       20.89        1.60 o
  -1  10   6      205.40      192.68       10.60 o
   0  10   6       68.45       70.57        2.90 o
   1  10   6      101.90       97.13        5.50 o
   2  10   6       10.15       12.47        2.26 o
   3  10   6      134.80      120.61       14.23 o
   4  10   6       14.05       16.84        3.32 o
   5  10   6        4.10        2.34        4.40 o
   6  10   6       11.90        5.89        4.80 o
  -7  11   6        2.80        5.08        2.99 o
  -6  11   6        4.20        0.30        2.07 o
  -5  11   6        4.90        4.08        1.60 o
  -4  11   6        1.70        2.87        1.40 o
  -3  11   6      145.50      137.31        8.00 o
  -2  11   6       39.50       34.06        2.40 o
  -1  11   6       47.10       43.68        3.10 o
   0  11   6      199.60      184.98        8.60 o
   1  11   6       24.20       24.81        2.30 o
   2  11   6       75.70       73.79        7.29 o
   3  11   6        0.90        4.26        4.55 o
   4  11   6       31.70       29.88        4.71 o
  -6  12   6        5.30        9.46        1.61 o
  -5  12   6        4.20        6.72        1.80 o
  -4  12   6        9.30       10.70        1.80 o
  -3  12   6       17.30       14.41        1.80 o
  -2  12   6       61.30       62.28        4.40 o
  -1  12   6       41.10       45.61        2.60 o
   0  12   6        3.70        3.13        1.00 o
   1  12   6        5.30        5.54        1.44 o
   2  12   6       51.80       49.28        5.98 o
   3  12   6        4.00        1.00        2.51 o
  -5  13   6        0.10        0.73        0.82 o
  -4  13   6       15.10       12.95        1.90 o
  -3  13   6       17.20       18.33        1.70 o
  -2  13   6        3.50        2.52        1.20 o
  -1  13   6        6.10        7.03        1.20 o
   0  13   6       12.80       12.48        1.50 o
   1  13   6        3.00        2.08        0.90 o
   2  13   6        2.20        2.84        1.90 o
   3  13   6       46.60       42.69        7.10 o
   4  13   6        2.70        7.78        4.90 o
  -4  14   6        0.40        0.00        2.02 o
  -3  14   6       42.90       38.09        3.50 o
  -2  14   6        4.00        1.23        2.10 o
  -1  14   6       10.50       10.32        1.60 o
   0  14   6       20.50       21.88        1.80 o
   1  14   6       -1.50        1.21        2.20 o
   2  14   6       -2.20        0.23        2.50 o
  -3  15   6        1.90        6.76        1.60 o
  -2  15   6        8.60        9.54        2.10 o
  -1  15   6       14.70       14.81        2.20 o
   0  15   6        5.90        6.77        2.60 o
   1  15   6        5.70        2.39        3.10 o
  -9   0   7        3.50        1.44        2.20 o
  -8   0   7        5.80        2.94        2.10 o
  -7   0   7       41.80       42.28        5.60 o
  -6   0   7       56.20       54.43        5.40 o
  -5   0   7       92.50       87.30        8.50 o
  -4   0   7       -0.70        1.51        2.84 o
  -3   0   7      246.70      255.25       12.40 o
  -2   0   7       75.10       65.16        3.90 o
  -1   0   7       38.50       37.98        2.10 o
   0   0   7      293.30      276.59       19.40 o
   1   0   7       11.60        9.91        2.00 o
   4   0   7       36.10       35.45        5.00 o
   5   0   7        0.40        0.52        2.02 o
   6   0   7       12.70       12.06        4.20 o
   7   0   7        1.90        1.80        3.30 o
  -9   1   7        3.05        2.46        2.02 o
  -8   1   7       38.55       39.15        3.98 o
  -7   1   7        8.00        8.84        1.60 o
  -6   1   7       77.55       76.73        5.62 o
  -5   1   7       21.60       20.19        1.88 o
  -4   1   7       33.75       28.28        2.06 o
  -3   1   7      545.80      519.97       17.82 o
  -2   1   7      328.80      313.24       27.61 o
  -1   1   7      354.15      352.65       10.82 o
   0   1   7      130.90      119.67        5.53 o
   1   1   7       80.25       80.18        5.80 o
   2   1   7      101.90       94.99        6.33 o
   3   1   7      127.25      118.79        9.56 o
   4   1   7       62.05       63.70        5.33 o
   5   1   7        5.75        6.49        1.61 o
   6   1   7        8.15       13.97        2.51 o
   7   1   7        2.05        0.39        1.80 o
  -9   2   7       -2.75        0.01        2.21 o
  -8   2   7       84.75       80.11        7.18 o
  -7   2   7       36.85       37.82        2.82 o
  -6   2   7       57.35       57.61        4.10 o
  -5   2   7       33.55       31.79        2.16 o
  -4   2   7       20.20       16.08        1.67 o
  -3   2   7       30.50       29.16        1.66 o
  -2   2   7       47.10       53.20        3.02 o
  -1   2   7      176.35      173.71        4.87 o
   0   2   7       43.55       45.17        3.49 o
   1   2   7        2.50        4.66        2.25 o
   2   2   7       97.20       91.08        5.82 o
   3   2   7       12.50       10.72        3.30 o
   4   2   7       36.60       37.95        4.90 o
   5   2   7       91.15       87.37       10.48 o
   6   2   7       66.70       55.19        5.86 o
   7   2   7       -2.45        0.80        2.12 o
  -9   3   7       33.35       34.78        4.54 o
  -8   3   7        3.90        2.09        1.57 o
  -7   3   7       26.80       28.25        2.46 o
  -6   3   7       60.70       55.50        4.11 o
  -5   3   7       19.80       17.89        1.50 o
  -4   3   7       20.40       18.79        1.40 o
  -3   3   7       56.35       63.36        4.08 o
  -2   3   7       85.70       86.01        6.89 o
  -1   3   7       32.20       32.18        1.41 o
   0   3   7       29.05       29.37        2.67 o
   1   3   7      175.00      148.82       12.10 o
   2   3   7       52.95       47.50        3.71 o
   3   3   7        3.55        4.81        1.60 o
   4   3   7      144.95      137.26       10.75 o
   5   3   7      156.60      148.73       17.90 o
   6   3   7       15.85       18.02        1.86 o
   7   3   7        0.95        0.06        2.46 o
  -9   4   7        3.50        5.13        2.06 o
  -8   4   7       17.10       15.08        2.07 o
  -7   4   7       21.20       23.12        2.44 o
  -6   4   7       48.80       52.92        4.17 o
  -5   4   7        4.20        4.88        1.21 o
  -4   4   7       37.85       35.20        2.20 o
  -3   4   7       11.45       14.80        1.61 o
  -2   4   7      385.50      367.59       30.21 o
  -1   4   7       16.65       16.48        1.10 o
   0   4   7      565.50      531.67       28.70 o
   1   4   7      113.30       99.69        7.00 o
   2   4   7      104.50      111.83        8.32 o
   3   4   7        5.30        3.29        0.90 o
   4   4   7       16.60       15.38        2.47 o
   5   4   7       17.30       19.60        4.10 o
   6   4   7       15.55       12.75        2.65 o
   7   4   7        8.80        7.60        2.80 o
  -9   5   7        6.05        6.87        2.19 o
  -8   5   7       10.45       10.02        2.75 o
  -7   5   7       38.45       35.30        2.82 o
  -6   5   7       63.65       63.13        3.77 o
  -5   5   7        7.40        6.08        1.20 o
  -4   5   7       62.40       62.65        3.52 o
  -3   5   7        4.55        4.96        1.55 o
  -2   5   7      345.10      354.01       26.89 o
  -1   5   7       14.40       12.43        1.06 o
   0   5   7       56.85       53.64        2.16 o
   1   5   7      137.20      125.65       10.50 o
   2   5   7       12.10       12.85        2.24 o
   3   5   7       23.70       25.29        4.40 o
   4   5   7       34.20       47.18        4.48 o
   5   5   7       37.25       41.58        3.09 o
   6   5   7       14.85       17.34        1.94 o
   7   5   7        1.70        6.17        4.00 o
  -8   6   7       20.65       22.53        2.80 o
  -7   6   7       13.80       15.55        1.77 o
  -6   6   7       13.90       15.31        1.63 o
  -5   6   7       35.25       39.05        2.51 o
  -4   6   7      141.85      140.66        6.53 o
  -3   6   7      110.20      106.84        7.92 o
  -2   6   7       38.85       36.39        2.96 o
  -1   6   7       27.60       31.13        1.28 o
   0   6   7        2.35        1.95        1.04 o
   1   6   7      159.05      153.75       10.21 o
   2   6   7        6.40        7.16        2.40 o
   3   6   7       27.75       32.02        3.93 o
   4   6   7       64.60       65.18       12.90 o
   5   6   7       20.75       20.14        3.86 o
   6   6   7        2.80       10.91        2.36 o
   7   6   7       30.30       31.50        7.90 o
  -8   7   7        9.40        9.01        2.09 o
  -7   7   7        9.40        8.99        1.73 o
  -6   7   7       19.95       18.25        2.18 o
  -5   7   7      377.40      320.02       27.03 o
  -4   7   7       32.85       35.27        2.57 o
  -3   7   7      252.25      256.81       13.83 o
  -2   7   7        8.30        8.19        1.00 o
  -1   7   7       18.45       17.92        1.32 o
   0   7   7      114.45      111.99        4.59 o
   1   7   7        9.50       11.69        2.60 o
   2   7   7       72.60       67.36        7.10 o
   3   7   7       50.25       54.57        4.56 o
   4   7   7        1.70        0.19        2.80 o
   5   7   7        5.45        7.80        2.94 o
   6   7   7        0.60        0.80        3.11 o
  -8   8   7        8.05        8.21        2.27 o
  -7   8   7        4.30        7.49        1.85 o
  -6   8   7       21.00       23.24        2.45 o
  -5   8   7      107.95      108.01        7.99 o
  -4   8   7      162.90      159.19        9.80 o
  -3   8   7       45.50       44.85        2.70 o
  -2   8   7        5.40        5.09        0.90 o
  -1   8   7      217.30      207.97        8.90 o
   0   8   7        3.35        2.50        0.99 o
   1   8   7       32.70       33.27        3.08 o
   2   8   7       47.40       54.76        4.55 o
   3   8   7        0.30        0.85        2.13 o
   4   8   7       25.85       25.26        3.68 o
   5   8   7       17.10       15.32        3.43 o
   6   8   7       16.90       21.00        4.10 o
  -7   9   7        1.50        1.60        2.81 o
  -6   9   7        2.70        4.84        1.38 o
  -5   9   7       25.60       25.99        2.41 o
  -4   9   7       13.30       13.09        1.90 o
  -3   9   7      296.40      279.55       13.40 o
  -2   9   7       37.10       37.75        2.00 o
  -1   9   7      114.40      119.71        5.50 o
   0   9   7       17.60       16.75        1.48 o
   1   9   7      145.25      143.74        9.77 o
   2   9   7       82.85       82.04        7.66 o
   3   9   7       21.45       26.12        3.15 o
   4   9   7       -1.50        3.97        2.50 o
   5   9   7       20.50       30.88        6.50 o
   6   9   7       -2.20        0.46        4.00 o
  -7  10   7       13.75       14.47        2.37 o
  -6  10   7       22.85       24.16        2.46 o
  -5  10   7       14.20       13.77        2.00 o
  -4  10   7        5.60        6.30        1.50 o
  -3  10   7       -0.60        0.93        1.39 o
  -2  10   7      110.70      105.64        4.80 o
  -1  10   7       24.80       27.24        1.60 o
   0  10   7       50.90       50.78        2.51 o
   1  10   7      114.35      113.52        9.73 o
   2  10   7       25.75       25.79        3.57 o
   3  10   7        9.10        7.19        2.53 o
   4  10   7        6.75        2.82        2.63 o
  -6  11   7        5.25        4.73        1.64 o
  -5  11   7       39.60       38.26        3.10 o
  -4  11   7       12.80        9.22        1.70 o
  -3  11   7       16.60       15.94        1.90 o
  -2  11   7      107.50      100.45        5.30 o
  -1  11   7      184.80      179.25        9.30 o
   0  11   7      130.40      125.05        6.10 o
   1  11   7       49.90       45.06        5.60 o
   2  11   7        7.25        8.77        2.73 o
   3  11   7       24.60       26.25        3.65 o
   4  11   7       10.70        9.84        3.39 o
  -6  12   7       12.50       17.01        2.60 o
  -5  12   7        0.30        2.49        1.75 o
  -4  12   7       20.50       19.29        1.80 o
  -3  12   7       21.60       20.43        1.80 o
  -2  12   7       16.00       16.33        1.90 o
  -1  12   7       19.60       20.98        1.80 o
   0  12   7       20.60       19.13        1.60 o
   1  12   7       61.95       58.89        4.49 o
   2  12   7       30.60       29.26        4.08 o
   3  12   7        4.10        6.43        3.12 o
  -5  13   7       10.40        9.70        2.20 o
  -4  13   7        0.70        0.17        2.84 o
  -3  13   7       12.60       13.96        1.50 o
  -2  13   7       17.30       15.86        1.80 o
  -1  13   7        1.30        0.66        1.10 o
   0  13   7        9.00       12.05        1.30 o
   1  13   7       41.45       32.90        3.67 o
   2  13   7       45.70       43.78        6.13 o
   3  13   7       18.60       14.22        4.90 o
  -4  14   7       24.20       26.42        3.20 o
  -3  14   7       12.00        9.49        1.70 o
  -2  14   7       12.50       12.98        1.70 o
  -1  14   7        3.00        2.21        1.30 o
   0  14   7       22.20       22.81        2.10 o
   1  14   7       13.00       12.28        2.70 o
   2  14   7        8.20        6.45        2.60 o
  -2  15   7        0.80        0.42        3.04 o
  -1  15   7        4.30        0.18        2.30 o
   0  15   7       13.10       14.64        3.10 o
  -9   0   8        2.60        2.84        2.50 o
  -8   0   8       21.20       24.30        3.80 o
  -7   0   8       39.80       40.48        3.90 o
  -6   0   8       29.70       33.69        3.60 o
  -5   0   8      124.50      114.91       11.60 o
  -4   0   8       -2.90        0.07        1.90 o
  -3   0   8      198.70      196.66        9.20 o
  -2   0   8        2.10        2.15        2.30 o
  -1   0   8       35.70       38.54        2.10 o
   0   0   8       28.80       26.95        1.90 o
   1   0   8       66.30       61.62        6.00 o
   2   0   8       19.20       16.41        2.60 o
   3   0   8       29.40       25.48        3.60 o
   4   0   8        0.70        0.19        4.18 o
   5   0   8       75.50       69.53        9.10 o
   6   0   8       18.10       20.14        3.30 o
   7   0   8       25.90       21.82        5.40 o
  -9   1   8        1.85        3.26        2.44 o
  -8   1   8        7.40        9.70        1.56 o
  -7   1   8       72.10       70.49        5.48 o
  -6   1   8       67.30       61.67        5.09 o
  -5   1   8       46.45       47.04        3.05 o
  -4   1   8        5.30        6.18        1.14 o
  -3   1   8      100.95       93.34        3.68 o
  -2   1   8        2.55        3.14        1.28 o
  -1   1   8      173.30      167.86        6.12 o
   0   1   8       11.95       11.44        0.99 o
   1   1   8      260.35      254.97       18.26 o
   2   1   8       51.15       44.03        2.98 o
   3   1   8       22.80       24.46        3.40 o
   4   1   8       19.65       21.76        3.14 o
   5   1   8       29.05       31.78        3.47 o
   6   1   8       26.35       18.77        2.93 o
   7   1   8       15.10       12.77        3.08 o
  -9   2   8       11.60        7.20        2.95 o
  -8   2   8        0.40        0.64        1.96 o
  -7   2   8       20.00       23.08        2.41 o
  -6   2   8       21.65       18.31        2.12 o
  -5   2   8       37.60       40.59        2.69 o
  -4   2   8      107.95       95.13        5.08 o
  -3   2   8        5.20        3.58        1.21 o
  -2   2   8      592.20      555.19       33.21 o
  -1   2   8       52.45       49.87        2.49 o
   0   2   8       30.85       26.70        1.59 o
   1   2   8       23.55       28.06        2.23 o
   2   2   8        2.90        2.16        1.24 o
   3   2   8        5.80        4.65        2.30 o
   4   2   8       16.00       19.57        2.10 o
   5   2   8       14.95       19.68        2.30 o
   6   2   8        5.90        3.84        1.67 o
   7   2   8        9.50        7.46        3.16 o
  -9   3   8        9.90       12.61        2.61 o
  -8   3   8       19.15       17.73        2.69 o
  -7   3   8        7.95        7.51        1.75 o
  -6   3   8       34.70       41.50        2.97 o
  -5   3   8      110.00      102.52        6.05 o
  -4   3   8       57.25       55.80        5.25 o
  -3   3   8      256.10      252.08       21.72 o
  -2   3   8       65.50       63.96        4.98 o
  -1   3   8      432.70      410.44       15.17 o
   0   3   8      317.65      305.79       24.62 o
   1   3   8       60.85       53.27        3.45 o
   2   3   8       39.25       39.44        2.37 o
   3   3   8        9.55       11.52        2.07 o
   4   3   8       98.90       83.37       10.30 o
   5   3   8       18.60       19.18        3.30 o
   6   3   8       14.25       14.66        2.02 o
   7   3   8        0.85        0.14        3.56 o
  -9   4   8        9.05        7.90        2.38 o
  -8   4   8        9.10       10.11        1.81 o
  -7   4   8       90.65       88.58        6.88 o
  -6   4   8       88.35       81.78        5.41 o
  -5   4   8       59.10       59.38        3.50 o
  -4   4   8       11.80        7.82        1.95 o
  -3   4   8       83.05       84.16        5.15 o
  -2   4   8       52.10       49.62        3.38 o
  -1   4   8      101.35      103.82        3.75 o
   0   4   8       18.40       21.53        1.66 o
   1   4   8       29.15       29.11        2.36 o
   2   4   8       50.80       47.18        3.73 o
   3   4   8       43.10       44.88        2.78 o
   4   4   8      179.30      169.77       13.81 o
   5   4   8        7.10        8.35        1.92 o
   6   4   8       18.55       18.91        2.10 o
   7   4   8        0.60        4.45        7.59 o
  -9   5   8        4.05        8.73        2.40 o
  -8   5   8        7.75        4.92        1.63 o
  -7   5   8       45.60       44.37        3.28 o
  -6   5   8      118.60      118.05        7.39 o
  -5   5   8       26.25       24.08        2.06 o
  -4   5   8      164.70      159.15       12.27 o
  -3   5   8       74.85       69.57        5.48 o
  -2   5   8       31.30       32.42        2.79 o
  -1   5   8       70.80       71.45        2.69 o
   0   5   8        5.25        8.21        1.36 o
   1   5   8      119.15      112.26        7.79 o
   2   5   8       21.40       18.92        2.73 o
   3   5   8       46.50       44.60        7.10 o
   4   5   8       30.35       33.51        4.04 o
   5   5   8        2.80        6.38        2.77 o
   6   5   8        4.80        5.75        2.42 o
   7   5   8        4.50        1.13        5.20 o
  -8   6   8        2.25        3.14        2.86 o
  -7   6   8       27.60       30.64        2.55 o
  -6   6   8       22.10       26.35        2.02 o
  -5   6   8        1.00        2.05        0.55 o
  -4   6   8      112.55      110.46        5.91 o
  -3   6   8        0.30        1.28        1.25 o
  -2   6   8       53.85       51.16        3.68 o
  -1   6   8      116.90      114.18        4.24 o
   0   6   8       20.80       19.13        2.31 o
   1   6   8       21.80       20.42        3.90 o
   2   6   8       16.20       16.41        2.59 o
   3   6   8       60.50       54.36        8.10 o
   4   6   8       41.60       46.33        7.70 o
   5   6   8        2.30        0.10        2.90 o
   6   6   8       12.70        7.76        4.50 o
  -8   7   8       12.45       15.92        2.22 o
  -7   7   8        8.50       10.30        1.85 o
  -6   7   8        6.05        6.91        1.35 o
  -5   7   8       19.90       22.21        1.49 o
  -4   7   8        6.40        7.98        1.84 o
  -3   7   8       30.25       32.79        2.18 o
  -2   7   8       13.05       13.69        1.43 o
  -1   7   8       22.00       22.09        1.57 o
   0   7   8       18.55       16.51        1.54 o
   1   7   8       35.35       31.29        3.56 o
   2   7   8       28.25       29.98        3.22 o
   3   7   8        3.90        6.50        1.87 o
   4   7   8        8.20        3.28        2.80 o
   5   7   8        5.50        9.99        3.60 o
   6   7   8        2.70        0.78        3.00 o
  -8   8   8       -4.50        0.29        2.90 o
  -7   8   8       18.85       17.75        2.20 o
  -6   8   8       50.10       48.35        3.81 o
  -5   8   8       16.60       18.64        1.90 o
  -4   8   8      283.80      243.27       15.00 o
  -3   8   8       46.10       49.53        2.60 o
  -2   8   8       21.50       26.03        1.40 o
  -1   8   8        4.40        4.53        0.90 o
   0   8   8       19.15       15.51        1.57 o
   1   8   8       67.80       70.75        4.92 o
   2   8   8       51.35       50.34        5.37 o
   3   8   8       12.90       17.80        4.00 o
   4   8   8       11.50       13.22        2.79 o
   5   8   8        5.70        5.50        3.31 o
   6   8   8        9.70        6.05        5.40 o
  -7   9   8        1.80        0.98        1.93 o
  -6   9   8        6.30        5.09        1.42 o
  -5   9   8        7.10        6.89        1.60 o
  -4   9   8      124.10      116.47        7.60 o
  -3   9   8       84.00       81.86        4.00 o
  -2   9   8       27.40       27.79        1.80 o
  -1   9   8       35.90       38.58        1.90 o
   0   9   8        7.80        5.43        1.44 o
   1   9   8      154.30      149.09       11.75 o
   2   9   8       51.60       45.92        6.20 o
   3   9   8       25.55       26.81        3.59 o
   4   9   8        2.40        5.91        3.30 o
  -7  10   8        8.00       10.33        2.30 o
  -6  10   8        1.90        2.24        1.80 o
  -5  10   8        6.30        7.79        1.30 o
  -4  10   8       27.20       27.86        2.10 o
  -3  10   8       74.90       72.96        5.50 o
  -2  10   8       53.70       52.25        3.30 o
  -1  10   8      142.40      133.46        6.80 o
   0  10   8       73.00       69.24        4.08 o
   1  10   8        9.10       13.09        2.32 o
   2  10   8      146.80      121.07       20.00 o
   3  10   8       24.35       27.38        3.61 o
   4  10   8       13.30       13.80        3.90 o
  -6  11   8        2.30        1.20        1.90 o
  -5  11   8        6.20        7.44        1.40 o
  -4  11   8       13.80       11.97        1.80 o
  -3  11   8        9.60       11.75        1.70 o
  -2  11   8       71.30       68.08        4.30 o
  -1  11   8       14.80       12.94        1.50 o
   0  11   8        1.40        0.84        1.22 o
   1  11   8       78.50       65.63        6.12 o
   2  11   8        5.60        2.97        2.18 o
   3  11   8       20.05       19.39        3.71 o
  -6  12   8        0.90        0.80        3.79 o
  -5  12   8        1.80        0.44        1.70 o
  -4  12   8        2.50        4.00        1.10 o
  -3  12   8        1.90        0.39        1.10 o
  -2  12   8       16.70       18.67        1.70 o
  -1  12   8        3.70        3.66        1.20 o
   0  12   8       22.50       21.85        1.70 o
   1  12   8       -0.75        1.28        2.45 o
   2  12   8       29.50       26.85        6.30 o
   4  12   8       -0.80        8.96        7.69 o
  -5  13   8       40.80       37.73        3.70 o
  -4  13   8       20.20       19.48        2.70 o
  -3  13   8        1.90        0.85        1.20 o
  -2  13   8        4.60        3.80        1.40 o
  -1  13   8       36.00       34.54        2.70 o
   0  13   8        2.80        4.54        1.00 o
   1  13   8        0.30        3.82        1.82 o
   2  13   8       14.30       16.79        5.10 o
   3  13   8        5.80        2.01        5.20 o
  -3  14   8        5.90        6.28        1.70 o
  -2  14   8        7.80       11.43        1.70 o
  -1  14   8       13.60       12.82        1.70 o
   0  14   8       15.50       17.60        3.50 o
   1  14   8        1.50        0.47        2.50 o
  -9   0   9       11.60       10.83        4.30 o
  -8   0   9        0.90        0.02        3.60 o
  -7   0   9        0.90        4.88        4.36 o
  -6   0   9        0.70        0.72        3.18 o
  -5   0   9        5.00        1.84        2.00 o
  -4   0   9       -0.70        0.44        1.34 o
  -3   0   9       25.80       26.78        1.80 o
  -2   0   9      398.60      364.93       51.90 o
  -1   0   9      317.40      330.04       14.40 o
   0   0   9       11.20       13.43        1.40 o
   1   0   9       62.70       53.83        6.10 o
   3   0   9        8.50        0.46        2.40 o
   4   0   9       14.30       10.84        3.20 o
   5   0   9       10.40        6.85        3.20 o
   6   0   9        1.40        1.45        2.40 o
   7   0   9        5.70        0.00        3.90 o
  -9   1   9        0.50        3.15        2.30 o
  -8   1   9       -1.30        2.00        1.49 o
  -7   1   9       17.25       22.09        2.30 o
  -6   1   9        3.20        0.81        1.45 o
  -5   1   9        8.90       12.00        1.49 o
  -4   1   9       38.45       38.19        1.70 o
  -3   1   9       43.95       40.34        3.30 o
  -2   1   9       34.00       29.96        2.48 o
  -1   1   9        5.30        5.66        0.68 o
   0   1   9      105.35      107.63       10.09 o
   1   1   9       64.90       62.36        4.99 o
   2   1   9       80.70       73.66        4.95 o
   3   1   9       57.00       60.18        5.36 o
   4   1   9       60.50       68.40       11.50 o
   5   1   9       20.90       15.16        3.30 o
   6   1   9        1.35        1.71        2.27 o
   7   1   9       11.10       11.48        3.04 o
  -9   2   9       11.25        6.83        3.20 o
  -8   2   9        4.75        3.90        1.78 o
  -7   2   9       17.60       16.00        2.09 o
  -6   2   9       18.35       17.16        1.79 o
  -5   2   9        6.15        4.61        1.42 o
  -4   2   9      182.75      166.70        8.10 o
  -3   2   9       79.05       80.72        4.99 o
  -2   2   9        0.05        2.74        1.03 o
  -1   2   9        1.15        0.32        0.81 o
   0   2   9       43.20       42.72        1.95 o
   1   2   9       98.40       92.84        4.85 o
   2   2   9       89.30       82.55        6.25 o
   3   2   9       14.40       18.93        2.09 o
   4   2   9       68.80       69.11        7.31 o
   5   2   9       23.45       21.74        2.87 o
   6   2   9        8.00        9.89        2.09 o
   7   2   9       -1.50        1.72        4.50 o
  -9   3   9        3.10        3.86        2.40 o
  -8   3   9        2.40        0.75        2.07 o
  -7   3   9        4.60        3.24        1.59 o
  -6   3   9       11.30       13.27        1.63 o
  -5   3   9       14.20       12.39        1.30 o
  -4   3   9       59.90       57.39        4.50 o
  -3   3   9       44.75       41.18        3.04 o
  -2   3   9        1.50        0.89        1.03 o
  -1   3   9       22.50       18.81        1.80 o
   0   3   9       87.25       87.72        6.38 o
   1   3   9       18.20       16.53        2.10 o
   2   3   9       70.30       70.21        4.17 o
   3   3   9       89.85       88.38        9.83 o
   4   3   9       20.75       23.14        2.70 o
   5   3   9       16.40       17.20        2.75 o
   6   3   9        2.50        1.88        1.68 o
  -9   4   9        1.15        2.17        3.41 o
  -8   4   9        6.40        9.06        1.71 o
  -7   4   9       24.75       23.33        2.38 o
  -6   4   9       19.00       21.99        1.52 o
  -5   4   9       74.20       75.31        5.15 o
  -4   4   9       25.40       25.66        2.46 o
  -3   4   9       84.60       81.94        4.43 o
  -2   4   9      246.35      232.15       20.04 o
  -1   4   9       14.05       13.44        0.99 o
   0   4   9       42.60       40.33        3.10 o
   1   4   9       76.95       74.28        4.42 o
   2   4   9       13.20       13.39        1.70 o
   3   4   9       97.65       91.78        5.65 o
   4   4   9        5.30        4.39        1.66 o
   5   4   9        1.40        0.44        1.30 o
   6   4   9        1.60        1.42        1.96 o
  -8   5   9       15.75       14.19        3.02 o
  -7   5   9       14.85       15.86        1.84 o
  -6   5   9       29.90       28.87        2.27 o
  -5   5   9       37.95       40.01        3.29 o
  -4   5   9        5.40        4.78        1.79 o
  -3   5   9       11.55        9.39        1.79 o
  -2   5   9       17.50       19.92        1.68 o
  -1   5   9       32.65       31.07        1.70 o
   0   5   9        2.35        0.37        1.32 o
   1   5   9       44.00       42.89        2.33 o
   2   5   9       43.90       43.14        5.40 o
   3   5   9       22.35       18.69        2.34 o
   4   5   9       38.25       44.39        3.98 o
   5   5   9       -1.05        1.89        1.50 o
   6   5   9        6.80        9.76        3.20 o
  -8   6   9       -0.05        1.40        0.76 o
  -7   6   9        5.55        5.66        1.51 o
  -6   6   9        0.30        0.24        1.04 o
  -5   6   9      122.20      120.03       12.32 o
  -4   6   9       26.20       22.87        2.42 o
  -3   6   9       82.90       87.98        7.78 o
  -2   6   9       23.30       24.91        2.28 o
  -1   6   9       41.70       44.89        1.87 o
   0   6   9       75.30       69.23        4.96 o
   1   6   9        9.60        9.32        2.06 o
   2   6   9       38.40       34.06        4.18 o
   3   6   9        7.90       12.62        2.55 o
   4   6   9       41.50       36.54        4.96 o
   5   6   9        1.30        0.65        3.30 o
   6   6   9        5.40        0.87        6.50 o
  -8   7   9        1.70        0.43        2.60 o
  -7   7   9       -0.35        1.78        1.42 o
  -6   7   9       43.30       44.72        2.83 o
  -5   7   9       10.20       10.44        1.95 o
  -4   7   9       18.85       19.19        2.24 o
  -3   7   9       13.60       14.44        2.00 o
  -2   7   9        3.00        0.78        1.29 o
  -1   7   9        9.40        9.69        0.87 o
   0   7   9       20.70       20.43        2.17 o
   1   7   9       16.30       15.64        2.45 o
   2   7   9       29.05       31.18        3.93 o
   3   7   9       15.40       14.10        2.84 o
   4   7   9        2.40        3.30        4.03 o
   5   7   9        6.60        3.47        3.50 o
   6   7   9        7.30        5.21        3.40 o
  -7   8   9        4.20        3.95        1.84 o
  -6   8   9        2.00        4.90        1.50 o
  -5   8   9       43.00       43.35        3.30 o
  -4   8   9       15.70       19.60        2.35 o
  -3   8   9      151.30      143.53       10.20 o
  -2   8   9       75.20       79.49        4.10 o
  -1   8   9       18.60       19.02        1.41 o
   0   8   9       79.60       77.55        6.57 o
   1   8   9        1.80        3.24        1.90 o
   2   8   9       12.80       14.06        3.10 o
   3   8   9       30.50       35.46        4.56 o
   4   8   9        7.45        3.33        3.16 o
   5   8   9        2.90        5.02        4.60 o
  -7   9   9       10.30       10.96        2.40 o
  -6   9   9        6.60        6.73        1.90 o
  -5   9   9       43.10       38.56        3.50 o
  -4   9   9       20.80       23.70        2.20 o
  -3   9   9        3.70        0.10        1.30 o
  -2   9   9       16.30       17.54        1.30 o
  -1   9   9        1.10        1.00        0.90 o
   0   9   9       69.55       70.05        4.49 o
   1   9   9      131.80      114.70       10.53 o
   2   9   9        0.75        1.27        2.78 o
   3   9   9        6.50        9.97        3.30 o
   4   9   9        7.35        4.10        3.23 o
  -7  10   9       -2.30        0.27        1.90 o
  -6  10   9        0.40        2.59        2.15 o
  -5  10   9        7.70        6.55        1.80 o
  -4  10   9       13.70       13.44        1.80 o
  -3  10   9        3.70        3.96        1.40 o
  -2  10   9        6.20        7.39        1.20 o
  -1  10   9       42.80       43.49        2.40 o
   0  10   9       28.55       26.90        1.86 o
   1  10   9       15.85       11.72        2.84 o
   2  10   9      100.85       88.46       11.61 o
   3  10   9        7.80       12.50        3.60 o
  -6  11   9        6.20        9.12        2.00 o
  -5  11   9        6.80        9.67        1.80 o
  -4  11   9       -0.60        2.01        2.17 o
  -3  11   9        6.30        8.82        1.40 o
  -2  11   9        5.70        3.64        1.20 o
  -1  11   9       44.70       40.66        2.60 o
   0  11   9       34.75       32.09        2.22 o
   1  11   9        1.95        0.33        2.58 o
   2  11   9       12.40       14.49        3.60 o
  -5  12   9        3.30        1.45        1.90 o
  -4  12   9        5.40        5.05        1.70 o
  -3  12   9       24.70       23.54        2.60 o
  -2  12   9       13.20       10.58        1.60 o
  -1  12   9       15.10       13.32        1.50 o
   0  12   9       33.10       30.10        1.80 o
   1  12   9        3.50        5.09        1.90 o
   2  12   9       12.20       11.15        4.80 o
   3  12   9        4.50        3.92        4.80 o
  -4  13   9        1.30        1.05        1.90 o
  -3  13   9        0.40        0.58        1.39 o
  -2  13   9        3.30        1.21        1.30 o
  -1  13   9        6.40        7.22        1.30 o
   0  13   9        0.40        0.65        2.28 o
   1  13   9        8.60        9.95        2.40 o
   2  13   9        1.20        2.83        4.90 o
  -3  14   9        2.70        0.32        2.50 o
  -2  14   9        2.30        0.58        1.50 o
  -1  14   9        8.90        9.15        2.10 o
   0  14   9        2.60        0.27        2.50 o
  -9   0  10       -0.30        2.41        2.96 o
  -8   0  10       19.10       15.39        3.50 o
  -7   0  10        1.30        0.00        1.80 o
  -6   0  10       14.30       15.73        2.50 o
  -5   0  10       21.30       21.40        1.90 o
  -4   0  10       78.00       74.87        4.70 o
  -3   0  10      110.80       99.01        6.00 o
  -2   0  10       78.50       74.52        7.80 o
  -1   0  10       25.40       24.54        1.80 o
   0   0  10       13.10       14.36        1.60 o
   1   0  10       37.30       37.70        4.00 o
   2   0  10       11.50       13.70        2.20 o
   3   0  10       20.10       24.21        4.00 o
   4   0  10       -2.20        0.22        2.00 o
   5   0  10       15.40       10.10        3.20 o
   6   0  10       -3.50        0.03        2.70 o
  -9   1  10       -2.30        0.98        4.00 o
  -8   1  10        9.55       11.58        1.48 o
  -7   1  10       14.45       15.63        2.09 o
  -6   1  10        8.00        8.23        1.63 o
  -5   1  10       24.70       24.62        1.49 o
  -4   1  10       11.80       11.85        0.92 o
  -3   1  10        7.30        3.89        1.79 o
  -2   1  10       51.35       49.94        5.23 o
  -1   1  10       69.10       69.66        2.73 o
   0   1  10       28.40       25.16        2.30 o
   1   1  10       81.15       91.64        4.31 o
   2   1  10       28.90       24.39        3.60 o
   3   1  10       48.20       48.39        6.00 o
   4   1  10        3.00        0.25        1.94 o
   5   1  10       13.90       16.59        2.42 o
   6   1  10        4.00        3.02        1.73 o
  -9   2  10       12.60       13.10        2.20 o
  -8   2  10        5.60        2.21        2.02 o
  -7   2  10       10.60       11.41        2.02 o
  -6   2  10      104.90      107.68        8.38 o
  -5   2  10        7.55        7.49        0.87 o
  -4   2  10        9.30        9.07        1.68 o
  -3   2  10        7.35        4.48        1.27 o
  -2   2  10       31.85       32.78        3.09 o
  -1   2  10      227.40      209.95        8.03 o
   0   2  10       30.30       31.69        2.20 o
   1   2  10       21.20       20.96        2.39 o
   2   2  10      109.30      119.92       17.40 o
   3   2  10       96.60       87.19        9.79 o
   4   2  10        2.30        0.93        1.50 o
   5   2  10        5.00        2.23        2.24 o
   6   2  10        0.85        0.84        2.49 o
  -8   3  10       22.00       19.32        2.60 o
  -7   3  10        6.40        6.81        1.81 o
  -6   3  10        3.50        1.96        1.32 o
  -5   3  10      114.95      106.86        6.91 o
  -4   3  10       14.50       15.24        1.81 o
  -3   3  10       65.85       60.63        5.95 o
  -2   3  10       -1.10        1.15        1.46 o
  -1   3  10       39.15       39.60        2.42 o
   0   3  10      110.15      107.15        8.72 o
   1   3  10      119.45      119.58        8.08 o
   2   3  10        9.60       10.12        1.28 o
   3   3  10       59.10       72.12        5.94 o
   4   3  10       37.00       38.20        6.50 o
   5   3  10       29.95       34.91        3.37 o
   6   3  10        8.40        8.52        2.70 o
  -8   4  10        3.85        2.00        2.56 o
  -7   4  10       22.75       25.22        2.18 o
  -6   4  10        3.30        2.93        0.81 o
  -5   4  10       23.15       24.42        2.89 o
  -4   4  10        5.05        5.36        1.73 o
  -3   4  10       38.40       43.97        3.13 o
  -2   4  10       78.50       83.54        3.94 o
  -1   4  10      107.85       99.89        4.55 o
   0   4  10        8.20        8.40        0.99 o
   1   4  10       42.90       39.90        3.17 o
   2   4  10       12.40       11.28        1.47 o
   3   4  10        3.70        3.33        1.07 o
   4   4  10        5.55        8.26        1.48 o
   5   4  10       13.40       12.79        2.33 o
   6   4  10       -3.20        6.93        3.80 o
  -8   5  10        3.60        5.67        1.64 o
  -7   5  10        7.95        8.02        1.55 o
  -6   5  10       18.50       23.69        2.64 o
  -5   5  10       12.60       13.99        1.95 o
  -4   5  10       40.15       40.69        2.67 o
  -3   5  10       60.60       57.07        5.09 o
  -2   5  10        2.45        2.52        1.39 o
  -1   5  10       37.80       38.45        1.95 o
   0   5  10       20.65       20.71        2.27 o
   1   5  10       23.65       22.53        2.31 o
   2   5  10       28.60       31.40        2.97 o
   3   5  10       31.90       33.25        3.86 o
   4   5  10       41.45       52.37        4.57 o
   5   5  10        2.60        1.06        3.60 o
   6   5  10       -1.40        0.17        3.50 o
  -8   6  10        4.00        6.20        4.30 o
  -7   6  10       12.35       14.44        1.78 o
  -6   6  10        6.90        4.98        1.92 o
  -5   6  10        9.15        9.18        2.39 o
  -4   6  10       29.80       29.89        3.27 o
  -3   6  10      268.90      275.40       20.54 o
  -2   6  10      191.60      193.64       15.32 o
  -1   6  10       21.75       18.70        1.45 o
   0   6  10        6.20        6.35        1.30 o
   1   6  10       21.65       22.29        2.56 o
   2   6  10        2.10        2.71        1.35 o
   3   6  10       19.85       22.52        2.80 o
   4   6  10        2.20        2.03        2.98 o
   5   6  10        2.35        0.32        2.55 o
  -8   7  10       -1.40        0.42        3.30 o
  -7   7  10        1.25        3.85        1.07 o
  -6   7  10       33.75       37.43        3.58 o
  -5   7  10      171.15      162.01       12.85 o
  -4   7  10       10.75       13.48        1.92 o
  -3   7  10        5.95        8.78        1.70 o
  -2   7  10       34.60       36.29        2.24 o
  -1   7  10        0.50        0.19        2.00 o
   0   7  10       40.75       35.96        3.70 o
   1   7  10        6.60        2.54        2.11 o
   2   7  10       13.90       12.19        2.64 o
   3   7  10        0.00        1.06        2.47 o
   4   7  10        5.50        6.02        2.50 o
   5   7  10        1.50        0.23        3.30 o
  -7   8  10       12.10        7.74        2.30 o
  -6   8  10        9.30        7.63        2.26 o
  -5   8  10       19.80       22.45        3.02 o
  -4   8  10       20.85       17.32        2.55 o
  -3   8  10       21.50       20.02        2.26 o
  -2   8  10       63.10       67.40        4.09 o
  -1   8  10       14.20       13.77        1.57 o
   0   8  10        7.50        4.57        2.40 o
   1   8  10       84.65       78.68        6.68 o
   2   8  10       18.25       20.09        3.48 o
   3   8  10       10.70       13.09        4.00 o
   4   8  10        8.40        9.88        2.97 o
   5   8  10       16.20        8.18        6.00 o
  -7   9  10        2.90        7.62        2.70 o
  -6   9  10        2.50        3.44        1.70 o
  -5   9  10       10.40       12.56        1.90 o
  -4   9  10       13.00       11.41        2.00 o
  -3   9  10       24.10       19.75        2.10 o
  -2   9  10       54.80       58.59        3.40 o
  -1   9  10       85.10       72.62        3.90 o
   0   9  10        8.80        5.06        2.46 o
   1   9  10        8.50        3.11        3.20 o
   2   9  10       46.70       41.28        5.33 o
   3   9  10        2.50        3.39        3.94 o
   4   9  10        4.10        1.88        4.60 o
  -6  10  10       10.80       10.55        2.10 o
  -5  10  10        4.70        8.07        2.00 o
  -4  10  10       12.50       12.15        1.90 o
  -3  10  10        3.80        3.15        1.40 o
  -2  10  10       21.60       22.75        1.70 o
  -1  10  10      109.40      101.61        5.60 o
   0  10  10       17.00       12.34        2.19 o
   1  10  10        0.30        0.98        2.08 o
   2  10  10        5.50        3.88        2.80 o
   3  10  10       13.05        9.89        3.96 o
   4  10  10        8.60        6.91        6.30 o
  -6  11  10       15.80       16.38        3.10 o
  -5  11  10        3.20        2.21        1.70 o
  -4  11  10        3.80        5.34        1.70 o
  -3  11  10        4.60        8.02        1.60 o
  -2  11  10        7.70        7.70        1.20 o
  -1  11  10       33.60       38.09        2.20 o
   0  11  10       37.40       28.36        2.98 o
   1  11  10        2.30        4.58        2.70 o
   2  11  10        4.40        5.53        2.84 o
   3  11  10        6.40        5.95        5.30 o
  -5  12  10        8.70        5.51        2.80 o
  -4  12  10        6.40        7.23        1.90 o
  -3  12  10        1.90        0.98        1.30 o
  -2  12  10       87.40       79.71        6.40 o
  -1  12  10       43.30       44.76        2.80 o
   0  12  10       10.80        7.92        2.10 o
   1  12  10        8.30        6.66        2.10 o
  -3  13  10        5.10        6.55        2.40 o
  -2  13  10        5.40        5.29        1.50 o
  -1  13  10        9.40        7.41        2.20 o
   0  13  10        6.80        5.30        2.30 o
   1  13  10        2.50        1.70        2.60 o
  -8   0  11        2.20        1.16        3.10 o
  -7   0  11        4.60        5.93        2.50 o
  -6   0  11        2.90        0.87        1.10 o
  -5   0  11       37.60       34.46        3.10 o
  -4   0  11       68.40       63.98        4.70 o
  -3   0  11        2.50        3.42        2.50 o
  -2   0  11       54.40       51.58        6.80 o
  -1   0  11        7.30        8.54        1.00 o
   0   0  11       -0.50        2.25        1.56 o
   2   0  11      403.10      335.24       56.20 o
   3   0  11       86.10       89.21       15.30 o
   4   0  11        5.00        8.84        3.10 o
   5   0  11       14.50       10.31        4.00 o
   6   0  11        2.30        0.03        3.60 o
  -8   1  11        1.90        3.15        1.78 o
  -7   1  11        5.25        5.37        1.47 o
  -6   1  11       30.55       32.88        1.77 o
  -5   1  11      117.85      109.49        5.10 o
  -4   1  11       36.30       35.67        3.64 o
  -3   1  11       12.45       12.89        1.81 o
  -2   1  11       45.00       42.74        4.70 o
  -1   1  11       17.60       17.27        1.18 o
   0   1  11       58.65       55.67        3.08 o
   1   1  11       15.85       15.22        1.52 o
   2   1  11       42.00       43.71        5.40 o
   3   1  11       40.75       44.21        4.41 o
   4   1  11       26.00       28.17        3.93 o
   5   1  11        7.45        6.13        2.17 o
   6   1  11        2.95        1.61        2.62 o
  -8   2  11        7.40        1.96        2.71 o
  -7   2  11        6.50        6.02        1.88 o
  -6   2  11        4.25        4.29        0.79 o
  -5   2  11       16.35       16.44        2.27 o
  -4   2  11       57.60       54.84        4.52 o
  -3   2  11       74.15       72.40        5.05 o
  -2   2  11       36.90       33.82        3.56 o
  -1   2  11       20.40       21.28        1.31 o
   0   2  11       95.00       92.91        4.68 o
   1   2  11       34.60       33.86        3.18 o
   2   2  11      318.80      289.05       27.04 o
   3   2  11       11.85       12.39        2.13 o
   4   2  11       30.65       29.30        3.07 o
   5   2  11        1.85        1.39        1.94 o
   6   2  11        3.60        2.67        4.20 o
  -8   3  11        1.80        2.45        2.49 o
  -7   3  11       10.15       10.96        2.05 o
  -6   3  11       44.45       46.71        4.23 o
  -5   3  11       34.75       37.04        3.72 o
  -4   3  11      100.85       90.61        6.41 o
  -3   3  11       31.00       33.44        2.73 o
  -2   3  11       41.50       43.33        3.30 o
  -1   3  11       26.55       29.40        1.64 o
   0   3  11        4.15        3.14        1.43 o
   1   3  11       83.25       76.54        5.80 o
   2   3  11      113.10      112.80        8.35 o
   3   3  11       22.80       23.03        2.90 o
   4   3  11        4.05        2.85        1.70 o
   5   3  11       22.30       22.72        2.70 o
   6   3  11        8.90        3.89        4.70 o
  -8   4  11       18.55       13.47        3.22 o
  -7   4  11        2.50        3.12        1.00 o
  -6   4  11       60.60       54.10        5.10 o
  -5   4  11        4.80        6.16        1.61 o
  -4   4  11       77.40       74.95        5.06 o
  -3   4  11        5.00        6.64        1.68 o
  -2   4  11       61.40       57.60        3.96 o
  -1   4  11        1.55        1.05        0.76 o
   0   4  11       15.45       13.70        1.35 o
   1   4  11        0.05        1.62        1.63 o
   2   4  11        3.20        3.67        1.11 o
   3   4  11        9.65        8.29        1.34 o
   4   4  11       79.30       69.48        4.73 o
   5   4  11        3.75        5.39        1.95 o
  -8   5  11        4.30        0.62        3.50 o
  -7   5  11        0.80        2.08        2.59 o
  -6   5  11        4.65        1.14        1.96 o
  -5   5  11       32.65       30.18        3.09 o
  -4   5  11        1.90        2.98        1.59 o
  -3   5  11       13.40       12.79        2.00 o
  -2   5  11       14.25       13.02        1.77 o
  -1   5  11       39.80       37.94        3.20 o
   0   5  11        1.70        1.61        1.00 o
   1   5  11       28.40       29.08        3.30 o
   2   5  11       31.90       31.31        3.01 o
   3   5  11        7.85       12.26        1.77 o
   4   5  11        7.50        4.54        2.45 o
   5   5  11        0.70        0.14        5.86 o
  -8   6  11        0.70        2.75        3.85 o
  -7   6  11       34.75       34.28        3.86 o
  -6   6  11        2.75        2.11        2.20 o
  -5   6  11       18.90       18.81        2.62 o
  -4   6  11        3.05        5.05        2.61 o
  -3   6  11        9.35        8.40        1.86 o
  -2   6  11       16.75       20.22        1.81 o
  -1   6  11        1.20        2.14        1.48 o
   0   6  11       27.40       22.98        3.13 o
   1   6  11       12.75        8.41        2.29 o
   2   6  11        7.30        5.90        1.74 o
   3   6  11        6.90        3.84        3.20 o
   4   6  11       16.40       10.98        3.37 o
   5   6  11        1.10        0.49        3.70 o
  -7   7  11        4.70        1.25        2.57 o
  -6   7  11       53.50       55.40        4.37 o
  -5   7  11        2.00        0.95        3.67 o
  -4   7  11        4.10        0.90        1.93 o
  -3   7  11       20.95       21.92        2.57 o
  -2   7  11        1.55        0.99        1.52 o
  -1   7  11       29.45       30.07        1.57 o
   0   7  11       27.55       32.79        2.77 o
   1   7  11       36.30       33.62        4.21 o
   2   7  11        5.25        7.11        2.04 o
   3   7  11        6.00        8.04        2.83 o
   4   7  11        7.90        9.01        2.65 o
   5   7  11       20.90       23.30        5.80 o
  -7   8  11        2.30        2.90        2.20 o
  -6   8  11       18.60       14.84        2.73 o
  -5   8  11        6.70        6.54        2.45 o
  -4   8  11        4.55       11.93        2.74 o
  -3   8  11        9.70       11.71        2.13 o
  -2   8  11      105.00      100.31        7.37 o
  -1   8  11       15.65       22.19        1.52 o
   0   8  11       11.35       12.19        2.61 o
   1   8  11       36.90       36.44        3.76 o
   2   8  11       56.10       55.29        5.50 o
   3   8  11        2.65        3.93        2.42 o
   4   8  11        0.70        0.12        4.69 o
  -6   9  11        1.50        4.60        2.20 o
  -5   9  11        2.40        6.22        1.60 o
  -4   9  11        3.20        3.13        1.50 o
  -3   9  11       55.00       52.82        4.20 o
  -2   9  11       26.00       29.30        1.90 o
  -1   9  11       14.70       13.54        1.30 o
   0   9  11       23.60       25.69        3.54 o
   1   9  11        4.70        6.12        3.30 o
   2   9  11       22.10       17.92        3.93 o
   3   9  11        2.70        0.24        3.10 o
  -6  10  11       10.90       12.48        2.80 o
  -5  10  11        0.50        1.80        2.12 o
  -4  10  11        6.10        8.83        1.70 o
  -3  10  11        2.30        2.51        1.40 o
  -2  10  11       27.20       28.33        2.20 o
  -1  10  11       73.30       63.30        3.80 o
   0  10  11        2.50        3.06        1.61 o
   1  10  11       10.60       10.09        2.65 o
   2  10  11       22.30       21.05        4.90 o
  -5  11  11        1.00        1.83        4.80 o
  -4  11  11        4.00        5.77        1.70 o
  -3  11  11        5.50        3.40        1.60 o
  -2  11  11       11.10       15.05        1.40 o
  -1  11  11       16.50       17.30        1.50 o
   0  11  11        3.40        5.29        2.04 o
   1  11  11       29.30       19.66        4.48 o
   2  11  11        4.20        7.64        4.90 o
  -4  12  11        6.80        6.23        2.30 o
  -3  12  11        2.60        0.87        1.80 o
  -2  12  11        1.30        1.55        1.30 o
  -1  12  11       10.40       11.28        1.60 o
   0  12  11       15.20       10.62        2.50 o
   1  12  11        2.10        0.36        2.30 o
  -2  13  11        9.90        2.48        4.00 o
  -1  13  11        6.50        6.86        4.20 o
  -8   0  12       -2.90        0.55        2.00 o
  -7   0  12       17.60       19.00        1.90 o
  -6   0  12        5.20        5.64        1.40 o
  -5   0  12        0.30        0.25        1.20 o
  -4   0  12        3.20        0.33        2.50 o
  -3   0  12       52.50       43.53       10.20 o
  -2   0  12      251.40      241.70       40.90 o
  -1   0  12      597.60      563.78       43.20 o
   0   0  12      214.00      197.34       18.80 o
   1   0  12       12.80       13.56        2.20 o
   2   0  12       13.00       13.09        2.50 o
   4   0  12        0.90        0.23        4.74 o
   5   0  12        4.80        6.35        2.40 o
  -8   1  12        6.00        5.78        2.94 o
  -7   1  12        3.25        1.99        0.92 o
  -6   1  12       12.00       11.31        1.14 o
  -5   1  12       12.85       15.33        1.50 o
  -4   1  12      154.00      153.83        9.65 o
  -3   1  12       12.10       14.23        2.21 o
  -2   1  12       45.00       47.40        4.76 o
  -1   1  12       46.15       50.59        2.37 o
   0   1  12      167.35      159.39        8.46 o
   1   1  12        8.70        8.02        1.70 o
   3   1  12       43.60       52.04        8.40 o
   4   1  12        7.35        8.52        2.48 o
   5   1  12        7.40        9.14        2.31 o
  -8   2  12        8.55        5.85        3.16 o
  -7   2  12       21.90       20.91        1.70 o
  -6   2  12        6.75        4.71        1.61 o
  -5   2  12       16.55       14.82        2.52 o
  -4   2  12      115.90      123.16       11.12 o
  -3   2  12       79.10       68.67        7.48 o
  -2   2  12       59.75       60.17        5.26 o
  -1   2  12       45.60       48.74        2.48 o
   0   2  12        4.60        5.01        0.92 o
   1   2  12      314.80      293.03       21.71 o
   2   2  12       22.90       23.65        2.13 o
   3   2  12       32.80       37.08        4.63 o
   4   2  12       -0.10        0.25        1.83 o
   5   2  12        4.50        2.78        2.40 o
  -8   3  12       -0.25        1.59        2.67 o
  -7   3  12       51.20       40.96        4.76 o
  -6   3  12       25.20       23.02        3.32 o
  -5   3  12       24.70       25.19        3.05 o
  -4   3  12       73.45       68.03        5.70 o
  -3   3  12      155.70      152.56       14.48 o
  -2   3  12       38.00       39.86        4.30 o
  -1   3  12       16.20       16.55        1.26 o
   0   3  12       25.30       29.40        2.90 o
   1   3  12       33.60       34.83        3.14 o
   2   3  12      118.90      113.64       11.40 o
   3   3  12       92.10       89.67        7.88 o
   4   3  12       44.15       42.26        3.84 o
   5   3  12       30.00       41.27        5.60 o
  -8   4  12        2.20        0.74        2.10 o
  -7   4  12       27.30       26.05        4.09 o
  -6   4  12       -1.60        0.13        2.14 o
  -5   4  12       19.20       17.28        2.82 o
  -4   4  12      219.15      202.84       16.09 o
  -3   4  12       -1.35        0.47        1.66 o
  -2   4  12       45.95       45.16        3.14 o
  -1   4  12       33.30       35.61        2.45 o
   0   4  12        6.80        4.22        1.63 o
   1   4  12       84.40       86.64        8.10 o
   2   4  12       10.30       12.98        1.60 o
   3   4  12       81.10       76.06        5.60 o
   4   4  12        0.95        2.03        1.99 o
   5   4  12        4.20        2.55        3.70 o
  -8   5  12        5.10        3.99        2.40 o
  -7   5  12       20.75       21.76        3.31 o
  -6   5  12       20.60       22.88        2.75 o
  -5   5  12       47.30       49.23        4.01 o
  -4   5  12       21.05       23.45        2.73 o
  -3   5  12       91.55       88.32        5.43 o
  -2   5  12       34.10       33.48        3.09 o
  -1   5  12      164.35      150.28       10.41 o
   0   5  12        6.55        7.01        1.75 o
   1   5  12       17.10       15.74        2.00 o
   2   5  12       14.50       16.27        1.84 o
   3   5  12       22.20       21.78        5.30 o
   4   5  12        6.25        9.29        2.62 o
  -7   6  12       17.85       17.28        2.93 o
  -6   6  12        3.25        5.13        2.31 o
  -5   6  12       11.20       12.97        2.51 o
  -4   6  12       12.55       13.82        2.24 o
  -3   6  12       21.70       22.17        2.15 o
  -2   6  12        0.15        0.98        1.23 o
  -1   6  12       19.90       18.86        2.30 o
   0   6  12      142.30      126.80       10.05 o
   1   6  12      110.75      111.07        6.81 o
   2   6  12       29.00       30.10        5.30 o
   3   6  12        0.85        0.62        2.25 o
   4   6  12       -0.60        1.28        5.42 o
  -7   7  12        2.90        4.03        2.20 o
  -6   7  12        4.70        1.79        2.26 o
  -5   7  12       16.20       16.05        2.67 o
  -4   7  12       -0.05        1.99        2.69 o
  -3   7  12        8.40        8.32        1.99 o
  -2   7  12       -0.15        0.01        2.81 o
  -1   7  12       44.25       45.06        3.87 o
   0   7  12       61.75       68.27        4.69 o
   1   7  12        1.50        0.32        2.90 o
   2   7  12        4.20        9.02        2.60 o
   3   7  12        4.25        5.29        1.94 o
   4   7  12        6.10        6.26        3.70 o
  -7   8  12        4.10        6.66        2.40 o
  -6   8  12       11.45       17.03        3.14 o
  -5   8  12        8.80        8.58        2.63 o
  -4   8  12       36.45       39.23        3.48 o
  -3   8  12       21.60       28.28        2.53 o
  -2   8  12       18.50       18.75        2.14 o
  -1   8  12        4.70        5.99        1.08 o
   0   8  12       14.30       11.61        3.50 o
   1   8  12        1.80        3.75        3.24 o
   2   8  12       -0.50        1.77        3.89 o
   3   8  12        4.15        3.03        2.31 o
   4   8  12        2.70        4.66        2.90 o
  -6   9  12        7.00        6.45        2.30 o
  -5   9  12        1.40        0.67        1.70 o
  -4   9  12        0.30        3.19        2.19 o
  -3   9  12        8.40        9.10        1.50 o
  -2   9  12        9.30       11.12        1.50 o
  -1   9  12        3.80        3.80        1.30 o
   0   9  12        4.45        8.04        2.36 o
   1   9  12        4.40        4.89        3.00 o
   2   9  12       15.10       14.30        4.00 o
   3   9  12        4.00        0.57        2.60 o
  -5  10  12       11.20       12.82        2.60 o
  -4  10  12        0.90        3.11        3.23 o
  -3  10  12       16.50       18.27        2.40 o
  -2  10  12        2.50        3.28        0.80 o
  -1  10  12       12.60       12.90        1.70 o
   0  10  12       17.85       18.12        2.37 o
   1  10  12       16.00       17.97        3.80 o
  -4  11  12        0.10        2.27        1.39 o
  -3  11  12        7.50        6.96        2.20 o
  -2  11  12       36.80       39.22        4.20 o
  -1  11  12       11.00       11.63        1.90 o
   0  11  12        7.90        8.62        2.31 o
   1  11  12        4.10        3.00        4.80 o
  -3  12  12        7.30       12.14        2.40 o
  -2  12  12       22.80       18.11        5.10 o
  -1  12  12       -4.30        2.36        4.70 o
   0  12  12        1.50        1.33        2.10 o
  -8   0  13        1.20        4.02        3.40 o
  -7   0  13       16.70       13.06        2.20 o
  -6   0  13        3.70        3.78        1.30 o
  -5   0  13       37.40       40.12        4.30 o
  -4   0  13        7.70        3.88        3.10 o
  -3   0  13        5.00        7.47        3.30 o
  -2   0  13      172.80      145.09       23.30 o
  -1   0  13       89.90       92.96        7.30 o
   0   0  13        3.10        4.03        1.30 o
   1   0  13       58.10       57.23        6.40 o
   3   0  13       22.30       23.87        5.00 o
   4   0  13        5.70       12.14        3.10 o
   5   0  13        1.20        4.52        3.70 o
  -8   1  13        4.60        5.49        4.13 o
  -7   1  13        0.65        0.25        1.74 o
  -6   1  13       62.55       56.74        4.69 o
  -5   1  13        4.40        4.38        1.70 o
  -4   1  13       60.10       54.72        7.14 o
  -3   1  13       41.60       33.13        4.84 o
  -2   1  13      169.80      158.04       17.40 o
  -1   1  13       90.15      101.10        5.44 o
   0   1  13      289.20      262.44       18.72 o
   1   1  13        3.25        0.21        1.06 o
   2   1  13       15.65       16.93        1.98 o
   3   1  13       19.20       22.45        4.60 o
   4   1  13       13.20       17.53        3.80 o
  -8   2  13       20.95       19.27        3.22 o
  -7   2  13        1.75        0.59        1.25 o
  -6   2  13        4.45        4.83        1.84 o
  -5   2  13       47.15       42.25        4.41 o
  -4   2  13       79.40       60.33        5.22 o
  -3   2  13        6.50        6.11        1.88 o
  -2   2  13       49.85       46.29        6.64 o
  -1   2  13      103.60      101.61        5.51 o
   0   2  13       55.40       53.68        3.58 o
   1   2  13       23.80       26.79        2.90 o
   2   2  13        9.15       15.61        2.18 o
   3   2  13       14.20       10.03        2.24 o
   4   2  13        2.80        8.54        3.30 o
  -8   3  13        4.30        3.07        2.30 o
  -7   3  13        1.65        3.04        1.60 o
  -6   3  13       22.15       25.04        3.11 o
  -5   3  13       16.30       16.28        2.55 o
  -4   3  13        3.95        7.28        2.20 o
  -3   3  13       45.05       39.99        4.45 o
  -2   3  13       62.20       62.22        5.94 o
  -1   3  13       24.75       25.61        1.77 o
   0   3  13       34.30       35.38        2.29 o
   1   3  13       43.60       42.54        3.70 o
   2   3  13       21.85       22.64        2.92 o
   3   3  13       41.45       34.50        4.19 o
   4   3  13       13.25       13.29        2.19 o
  -7   4  13       10.20        5.84        3.21 o
  -6   4  13        4.15        3.69        2.25 o
  -5   4  13        7.00       12.70        2.13 o
  -4   4  13       12.40       15.83        2.19 o
  -3   4  13        5.90        6.35        1.53 o
  -2   4  13       11.75       13.22        2.22 o
  -1   4  13        0.90        0.96        1.57 o
   0   4  13       61.45       59.13        4.83 o
   1   4  13       58.60       63.24        5.91 o
   2   4  13        3.10        2.08        1.95 o
   3   4  13       -0.95        2.24        1.66 o
   4   4  13       15.75       21.16        3.44 o
  -7   5  13        2.45        1.79        2.84 o
  -6   5  13       46.80       43.80        3.92 o
  -5   5  13        9.90        5.26        2.64 o
  -4   5  13       30.35       37.00        4.84 o
  -3   5  13      122.65      119.31        9.36 o
  -2   5  13       70.60       68.28        4.85 o
  -1   5  13       14.50       13.74        1.79 o
   0   5  13        2.00        2.66        1.30 o
   1   5  13        8.30        5.43        2.36 o
   2   5  13       12.70       16.34        1.80 o
   3   5  13        8.30        2.05        3.22 o
   4   5  13       10.10       12.66        5.90 o
  -7   6  13        5.30        5.38        2.40 o
  -6   6  13        9.40       13.09        2.67 o
  -5   6  13       14.75       15.87        2.78 o
  -4   6  13        2.05        2.88        1.96 o
  -3   6  13        1.85        0.30        1.83 o
  -2   6  13       67.90       68.92        6.53 o
  -1   6  13       11.00       14.30        1.52 o
   0   6  13        9.35        7.45        1.99 o
   1   6  13       36.10       33.14        3.40 o
   2   6  13        3.80        0.59        2.71 o
   3   6  13        3.25        0.04        1.91 o
   4   6  13        3.30        5.47        2.90 o
  -6   7  13       25.35       29.43        4.39 o
  -5   7  13       13.10        8.68        2.82 o
  -4   7  13        2.40        2.60        2.04 o
  -3   7  13       78.15       72.43        4.62 o
  -2   7  13       39.95       37.14        4.61 o
  -1   7  13        3.30        1.91        1.70 o
   0   7  13        2.00        3.47        1.88 o
   1   7  13        5.80        6.34        2.60 o
   2   7  13       43.15       35.73        4.99 o
   3   7  13        6.30        7.98        3.34 o
  -6   8  13        5.90        1.59        2.91 o
  -5   8  13       13.05       12.15        2.94 o
  -4   8  13        5.00        8.26        2.34 o
  -3   8  13        2.80        1.37        1.61 o
  -2   8  13        5.30        5.47        1.71 o
  -1   8  13       49.80       42.42        2.33 o
   0   8  13       24.95       24.80        3.12 o
   1   8  13       21.25       25.81        4.00 o
   2   8  13       17.25       14.25        2.80 o
   3   8  13        2.20        2.08        4.80 o
  -5   9  13       -3.00        0.97        2.56 o
  -4   9  13       16.05       19.95        2.93 o
  -3   9  13       15.25       17.48        2.71 o
  -2   9  13       13.50       12.15        1.90 o
  -1   9  13        1.50        0.98        1.40 o
   0   9  13        3.55        3.24        2.55 o
   1   9  13       -1.20        0.15        3.10 o
   2   9  13       16.90       14.75        6.10 o
  -5  10  13        4.40        5.40        2.50 o
  -4  10  13        4.80        8.13        2.30 o
  -3  10  13        1.30        0.48        2.20 o
  -2  10  13       13.60       12.10        2.30 o
  -1  10  13       36.70       33.82        3.20 o
   0  10  13        1.45        3.13        2.56 o
  -3  11  13        7.00       11.08        2.20 o
  -2  11  13        6.00        8.05        2.10 o
  -1  11  13        5.00        0.41        4.00 o
   0  11  13       10.70        6.58        4.90 o
  -7   0  14       -0.90        0.06        6.26 o
  -6   0  14       33.80       32.36        4.40 o
  -5   0  14       22.20       17.64        5.60 o
  -4   0  14       35.20       28.54        6.30 o
  -3   0  14       42.60       42.95        6.50 o
  -2   0  14      124.90      109.74       19.20 o
  -1   0  14      146.80      158.23       13.10 o
   0   0  14        3.60        4.72        1.50 o
   1   0  14       99.40       96.31       10.20 o
   2   0  14        0.20        0.77        2.68 o
   3   0  14        4.40        3.19        2.60 o
   4   0  14       13.80       14.48        4.40 o
  -7   1  14       14.95       10.37        2.33 o
  -6   1  14        4.35        8.11        2.69 o
  -5   1  14        5.75        6.30        2.24 o
  -4   1  14       67.50       68.18        6.45 o
  -3   1  14        7.90        9.26        2.79 o
  -2   1  14        3.30        3.58        2.23 o
  -1   1  14      150.85      142.03        9.44 o
   0   1  14        2.80        1.94        0.99 o
   1   1  14       16.10       16.12        1.68 o
   2   1  14       10.80        6.31        2.00 o
   3   1  14       10.85        6.33        2.30 o
   4   1  14       12.60        9.70        2.79 o
  -7   2  14        3.00        6.26        1.90 o
  -6   2  14        0.95        4.63        3.20 o
  -5   2  14        9.70        9.28        2.19 o
  -4   2  14        1.20        1.44        2.27 o
  -3   2  14        5.10        4.21        2.01 o
  -2   2  14       20.35       19.14        3.16 o
  -1   2  14       19.95       22.14        1.53 o
   0   2  14      159.05      151.35       11.12 o
   1   2  14       10.50       10.75        2.30 o
   2   2  14       21.90       19.96        3.00 o
   3   2  14       45.25       42.85        5.18 o
   4   2  14        3.20        2.37        2.40 o
  -7   3  14       14.50       11.70        2.70 o
  -6   3  14       17.50       22.90        3.31 o
  -5   3  14        6.40        9.00        2.04 o
  -4   3  14        8.75       15.74        2.33 o
  -3   3  14       11.85       10.86        2.00 o
  -2   3  14       35.80       32.94        4.53 o
  -1   3  14        1.00        1.72        1.84 o
   0   3  14        8.30        9.20        1.90 o
   1   3  14        2.00        0.24        1.10 o
   2   3  14       24.20       26.59        2.90 o
   3   3  14       13.40       14.74        2.05 o
   4   3  14        3.30        2.92        2.62 o
  -7   4  14       14.50       16.51        3.00 o
  -6   4  14        3.85        4.26        2.30 o
  -5   4  14       36.60       39.71        3.99 o
  -4   4  14        8.90       11.32        2.27 o
  -3   4  14       16.55       16.28        2.45 o
  -2   4  14       36.00       25.57        3.87 o
  -1   4  14       47.15       47.47        3.15 o
   0   4  14       10.80       11.09        1.33 o
   1   4  14        5.65       10.26        2.35 o
   2   4  14        8.55        9.30        1.56 o
   3   4  14        4.60        6.57        2.25 o
  -7   5  14        6.30        7.57        2.50 o
  -6   5  14        2.65        5.07        2.89 o
  -5   5  14       23.85       20.00        3.22 o
  -4   5  14       17.50       16.66        2.67 o
  -3   5  14       90.10       86.81        8.90 o
  -2   5  14        7.60        5.87        2.45 o
  -1   5  14       10.10       11.18        1.12 o
   0   5  14       14.55       15.68        1.59 o
   1   5  14       24.00       23.25        3.04 o
   2   5  14       17.20       19.64        2.22 o
   3   5  14       20.70       11.38        4.70 o
  -6   6  14        4.00        4.84        2.55 o
  -5   6  14       16.20       13.23        3.12 o
  -4   6  14        7.75        5.76        2.29 o
  -3   6  14        6.55        8.80        2.13 o
  -2   6  14       26.05       21.86        2.71 o
  -1   6  14        2.80        4.67        1.66 o
   0   6  14        0.20        0.52        1.71 o
   1   6  14        8.85        9.88        1.43 o
   2   6  14       15.20       14.73        2.62 o
   3   6  14        5.45       11.23        2.55 o
  -6   7  14        5.95        4.18        3.12 o
  -5   7  14       12.95       12.07        2.75 o
  -4   7  14       23.90       22.98        3.09 o
  -3   7  14       12.20       11.39        2.24 o
  -2   7  14       38.05       41.82        4.68 o
  -1   7  14       70.80       71.48        3.80 o
   0   7  14       15.70       16.80        1.56 o
   1   7  14       14.10       12.60        2.39 o
   2   7  14        7.30        6.45        3.28 o
  -5   8  14        9.90        8.99        3.00 o
  -4   8  14        0.25        2.14        2.07 o
  -3   8  14        6.75        2.86        2.13 o
  -2   8  14        6.20        5.62        2.23 o
  -1   8  14       19.45       21.74        1.58 o
   0   8  14        6.30        7.71        2.59 o
   1   8  14        6.95        6.28        2.01 o
   2   8  14        3.60        5.32        2.80 o
  -5   9  14        4.30        3.51        3.02 o
  -4   9  14        4.65        3.08        2.86 o
  -3   9  14        3.15        0.43        2.19 o
  -1   9  14       -0.20        0.79        3.13 o
   0   9  14        9.40       12.40        2.89 o
   1   9  14        1.35        1.95        2.94 o
  -3  10  14       -1.10        0.35        2.00 o
  -2  10  14        1.40        0.02        4.20 o
   0  10  14       11.10        3.29        4.20 o
  -7   0  15        5.20        3.12        3.90 o
  -6   0  15       -3.50        0.01        4.60 o
  -5   0  15        8.90        8.60        4.90 o
  -4   0  15        5.30        7.03        3.60 o
  -3   0  15        5.50        4.88        3.30 o
  -2   0  15       91.60       66.69       10.40 o
  -1   0  15        0.90        0.11        2.28 o
   0   0  15        4.90        5.05        1.80 o
   1   0  15        6.80        8.28        1.90 o
   2   0  15       11.80       11.07        2.30 o
   3   0  15        7.00       12.18        2.50 o
  -7   1  15       12.50        8.98        4.60 o
  -6   1  15        2.20        1.60        2.95 o
  -5   1  15        0.60        1.34        2.65 o
  -4   1  15        9.35        9.69        2.76 o
  -3   1  15       25.95       24.10        3.97 o
  -2   1  15      102.20       90.78       12.69 o
  -1   1  15        8.25       10.13        1.11 o
   0   1  15       16.90       15.13        1.70 o
   1   1  15       12.35       12.95        1.63 o
   2   1  15        4.60        9.24        1.59 o
   3   1  15        3.75        5.67        3.61 o
  -7   2  15       -4.70        3.58        4.30 o
  -6   2  15        3.55        0.37        2.57 o
  -5   2  15        4.70        0.42        2.64 o
  -4   2  15       -0.35        2.72        2.19 o
  -3   2  15        8.25        6.37        2.24 o
  -2   2  15       88.05       83.43       10.47 o
  -1   2  15       10.75       10.92        1.22 o
   0   2  15        2.80        2.72        0.99 o
   1   2  15        3.15        1.66        1.28 o
   2   2  15        4.60        1.99        1.90 o
   3   2  15        3.25        0.31        2.10 o
  -7   3  15        2.30        9.64        3.80 o
  -6   3  15        9.65        5.23        2.63 o
  -5   3  15        1.15        1.69        2.22 o
  -4   3  15       11.65        9.29        2.80 o
  -3   3  15        2.95        3.88        2.30 o
  -2   3  15       28.45       28.22        3.67 o
  -1   3  15        1.55        1.86        1.36 o
   0   3  15        2.15        2.58        1.03 o
   1   3  15        9.35        9.33        1.59 o
   2   3  15        2.70        0.90        1.90 o
   3   3  15        0.10        0.28        2.72 o
  -6   4  15        1.60        2.53        3.38 o
  -5   4  15        1.65        3.29        3.39 o
  -4   4  15        7.20        8.34        2.53 o
  -3   4  15        7.25        8.93        2.69 o
  -2   4  15        3.70        2.66        2.34 o
  -1   4  15       13.15       14.39        1.37 o
   0   4  15        4.60        4.64        1.18 o
   1   4  15       13.75       11.91        1.84 o
   2   4  15        3.30        1.99        1.45 o
   3   4  15        5.50        4.67        2.42 o
  -6   5  15        5.45        7.31        3.11 o
  -5   5  15        0.50        2.12        2.33 o
  -4   5  15       18.25       23.00        2.80 o
  -3   5  15        1.85        3.01        2.30 o
  -2   5  15       36.45       40.62        4.26 o
  -1   5  15        3.95        4.44        1.01 o
   0   5  15       12.20       13.74        1.42 o
   1   5  15       20.15       24.51        2.16 o
   2   5  15       18.10       22.42        3.02 o
  -6   6  15        1.35        2.27        2.79 o
  -5   6  15       12.20       12.62        2.73 o
  -4   6  15       10.40       10.76        2.46 o
  -3   6  15        2.50        6.42        2.85 o
  -2   6  15       16.10       16.55        2.96 o
  -1   6  15       22.65       23.83        1.65 o
   0   6  15        2.90        1.54        2.62 o
   1   6  15        3.60        1.92        2.78 o
   2   6  15        2.10        0.61        3.67 o
  -5   7  15        5.55        1.02        2.76 o
  -4   7  15       13.20       11.03        2.95 o
  -3   7  15        1.30        7.96        3.01 o
  -2   7  15        9.50        8.96        2.27 o
  -1   7  15        3.20        2.33        2.33 o
   0   7  15        7.50        9.53        2.46 o
   1   7  15       21.45       24.87        4.07 o
  -4   8  15        5.30        2.59        2.77 o
  -3   8  15       -0.60        1.27        6.66 o
  -2   8  15        5.70        1.74        3.80 o
  -1   8  15        8.05       12.43        2.77 o
   0   8  15       -1.60        1.66        2.85 o
   1   8  15       -2.50        1.10        3.73 o
  -3   9  15        3.30        1.06        2.66 o
  -1   9  15        2.70        0.13        4.20 o
   0   9  15       -0.30        3.36        3.51 o
  -5   0  16        4.30        4.79        4.40 o
  -4   0  16        2.50        2.42        4.20 o
  -3   0  16       52.60       50.92        8.50 o
  -2   0  16       32.40       29.79        5.40 o
  -1   0  16       35.70       33.25        3.60 o
   0   0  16       14.10       13.05        3.00 o
   1   0  16        1.00        0.50        4.00 o
   2   0  16        8.50        7.05        2.60 o
  -5   1  16        8.20        4.47        3.75 o
  -4   1  16        3.30        0.69        3.00 o
  -3   1  16       35.10       31.08        4.15 o
  -2   1  16        3.30        4.75        3.35 o
  -1   1  16        3.95        3.80        1.06 o
   0   1  16        8.95        9.67        1.56 o
   1   1  16       12.55       13.25        1.77 o
   2   1  16        4.65        4.56        1.59 o
  -5   2  16        4.20        3.85        2.52 o
  -4   2  16        2.40        1.82        2.60 o
  -3   2  16       10.35       11.10        2.94 o
  -2   2  16        0.25        0.43        2.44 o
  -1   2  16       15.25       17.10        1.62 o
   0   2  16       13.55       13.51        1.63 o
   1   2  16        6.00        6.65        1.59 o
   2   2  16        2.80        3.22        1.42 o
  -6   3  16        5.60        8.66        3.20 o
  -5   3  16        2.80        4.14        4.50 o
  -4   3  16       12.60       11.45        3.59 o
  -3   3  16       21.20       19.38        2.86 o
  -2   3  16        1.50        1.21        2.49 o
  -1   3  16        4.75        6.82        1.10 o
   0   3  16        1.45        2.02        1.21 o
   1   3  16        3.95        3.76        1.85 o
   2   3  16        2.40        3.15        3.60 o
  -6   4  16        0.70        0.92        6.69 o
  -5   4  16        1.20        1.47        2.97 o
  -4   4  16        1.30        2.06        2.40 o
  -3   4  16        5.50        6.26        3.04 o
  -2   4  16        2.60        2.90        3.69 o
  -1   4  16        9.30       11.20        1.52 o
   0   4  16        8.90       10.44        1.53 o
   1   4  16        7.00        5.29        1.50 o
   2   4  16        3.80        6.41        2.43 o
  -5   5  16        0.75        2.67        1.77 o
  -4   5  16       15.00       19.12        3.34 o
  -3   5  16       12.85       14.25        2.97 o
  -2   5  16        1.15        1.74        2.32 o
  -1   5  16        3.95        1.47        1.56 o
   0   5  16        5.25        5.55        1.85 o
   1   5  16        4.75        2.02        2.95 o
  -5   6  16        2.20        4.64        3.16 o
  -4   6  16       -0.30        0.90        2.98 o
  -3   6  16        8.75        6.58        2.97 o
  -2   6  16       -3.35        1.16        1.55 o
  -1   6  16        2.25        2.15        1.89 o
   0   6  16        5.95        8.94        2.91 o
   1   6  16       10.75        9.38        3.19 o
  -4   7  16        4.40        1.96        2.50 o
  -3   7  16        2.10        3.69        2.66 o
  -2   7  16        2.25        1.02        3.49 o
  -1   7  16        6.00        7.45        2.90 o
   0   7  16        4.30        3.05        2.91 o
  -2   8  16        1.80        0.85        3.90 o
  -4   0  17        7.80        0.70        4.60 o
  -3   0  17       18.70       17.22        5.10 o
  -2   0  17        4.00        2.15        4.40 o
  -1   0  17        3.00        5.43        1.80 o
   0   0  17        1.50        2.29        2.10 o
   1   0  17        1.00        0.00        4.40 o
  -5   1  17       -2.40        1.31        5.90 o
  -4   1  17       47.60       56.29        7.85 o
  -3   1  17       12.45       16.55        3.62 o
  -2   1  17        1.95        8.21        3.72 o
  -1   1  17       10.95       12.68        1.56 o
   0   1  17        8.00        5.76        1.63 o
   1   1  17        2.20        0.41        1.10 o
  -5   2  17        1.40        2.29        5.40 o
  -4   2  17       23.25       23.77        4.17 o
  -3   2  17       15.65       14.04        2.89 o
  -2   2  17       12.85       11.39        2.94 o
  -1   2  17        6.95        6.98        1.53 o
   0   2  17        2.05        1.71        1.95 o
   1   2  17        3.35        2.45        2.29 o
  -5   3  17        0.50        0.49        7.78 o
  -4   3  17       -2.30        2.35        5.10 o
  -3   3  17        5.40        2.17        3.08 o
  -2   3  17        7.65        2.51        2.51 o
  -1   3  17        2.25        1.54        2.53 o
   0   3  17        1.60        1.55        2.23 o
   1   3  17        1.05        0.57        2.06 o
  -4   4  17        6.80        4.02        2.66 o
  -3   4  17        0.40        1.72        3.83 o
  -2   4  17        4.25        4.24        2.76 o
  -1   4  17        4.30        3.08        1.85 o
   0   4  17        9.40        8.25        2.22 o
  -4   5  17       23.05       18.19        3.92 o
  -3   5  17        9.40       11.77        2.95 o
  -2   5  17        2.90        4.44        3.00 o
  -1   5  17       -2.60        2.87        2.30 o
   0   5  17       10.65        6.63        3.08 o
  -3   6  17       17.80       16.76        3.77 o
  -2   6  17        5.60        8.60        2.96 o
  -1   6  17        6.00        1.10        3.20 o
  -3   0  18       15.70       11.84        6.20 o
  -2   0  18        0.80        0.00        8.23 o
  -1   0  18        2.70        9.51        4.20 o
  -4   1  18        2.00        1.19        4.60 o
  -3   1  18        3.50        2.08        3.22 o
  -2   1  18        0.60        1.34        3.33 o
  -1   1  18        1.15        1.47        3.18 o
  -3   2  18       -5.00        3.05        4.50 o
  -2   2  18       -0.45        0.79        3.15 o
  -1   2  18        4.70        0.59        2.83 o
  -3   3  18        2.70        2.64        4.30 o
  -2   3  18        9.90       13.10        2.97 o
